# Supplementary material for: TRα1 mutant suppresses KLF9 to cause endometrial metaplasia with ectopic IL-33 expression leading to uterine fibrosis and infertility
Source: Sci Rep. 2025 Jan 31;15:3892. doi: 10.1038/s41598-025-86848-5 (PMC11785771; doi:10.1038/s41598-025-86848-5)
Supplement: Supplementary file 3 — Supplementary Material 3 [file 41598_2025_86848_MOESM3_ESM.xlsx]

## Sheet: All epithelium
ID	Description	geneID	GeneRatio	BgRatio	pvalue	p.adjust	qvalue	Count	Feature
GO:0000727	double-strand break repair via break-induced replication	Mcm5/Mcm7/Mcm6/Mcm3/Mcm2/Cdc45/Mcm4/Gins2	8/574	12/17099	6.75598e-10	3.13072e-06	2.55234e-06	8
GO:0050673	epithelial cell proliferation	Ccl2/Uhrf1/Cdc25a/Robo1/Zfp36l1/Tnfaip3/Nod2/Nupr1/Tcf19/Wnt7a/Hmgb2/Bmp5/Adora2b/Klf9/Osr1/Sfrp2/Gas1/Ihh/Pgf/Wfdc1/Dab2/Wnt5a/Has2/Gli1/Gata2/Osr2/Aqp11/Gpc3/Fgf1/Fst/Cxcl12/Lims2/Calca/Eng/Cd34/Tgfbr3/Igf1/Hyal1/Glul	39/574	431/17099	2.00203e-08	2.54154e-05	2.072e-05	39	Klf9
GO:0050678	regulation of epithelial cell proliferation	Ccl2/Uhrf1/Cdc25a/Robo1/Zfp36l1/Tnfaip3/Nod2/Nupr1/Wnt7a/Hmgb2/Bmp5/Klf9/Adora2b/Osr1/Sfrp2/Gas1/Ihh/Pgf/Wfdc1/Dab2/Wnt5a/Has2/Gli1/Gata2/Osr2/Aqp11/Gpc3/Fgf1/Cxcl12/Lims2/Eng/Tgfbr3/Igf1/Hyal1/Glul	35/574	366/17099	2.74227e-08	2.54154e-05	2.072e-05	35	Klf9
GO:0006270	DNA replication initiation	Mcm5/Mcm7/Mcm6/Mcm3/Cdt1/Mcm2/Cdc45/Mcm4/Ccne1/Topbp1	10/574	29/17099	1.89286e-08	2.54154e-05	2.072e-05	10
GO:0006260	DNA replication	Pcna/Mcm5/Mcm7/Fen1/Mcm6/Mcm3/Chaf1b/Cdt1/Nucks1/Dtl/Pold2/Mcm2/Rfc5/Cdc45/Rad51/Mcm4/Nasp/Gmnn/Rrm2/Gins2/Pclaf/Ccne1/Mms22l/Topbp1/Chtf18/Kctd13/Gli1/Zmpste24	28/574	249/17099	2.26565e-08	2.54154e-05	2.072e-05	28
GO:1902969	mitotic DNA replication	Mcm6/Mcm3/Mcm2/Cdc45/Rad51/Mcm4/Zmpste24	7/574	13/17099	6.66832e-08	5.15017e-05	4.1987e-05	7
GO:0050867	positive regulation of cell activation	Igha/Igkc/Cbfb/Mif/Cdkn1a/Ccl2/Il1a/Il33/Msh2/Shb/Tnfsf13/Tfrc/Nod2/Nsd2/Hsp90aa1/Nfkbiz/Cd276/Slc39a10/Adora2b/Bst1/Myd88/Ihh/Dock8/Il16/Wnt5a/Thy1/Lbp/Gata2/Il15/Ccn2/Igf1/Zbtb16/Jak2	33/574	360/17099	1.86164e-07	0.000123241	0.000100473	33	IL33
GO:0033260	nuclear DNA replication	Pcna/Mcm6/Mcm3/Cdt1/Mcm2/Cdc45/Rad51/Mcm4/Zmpste24	9/574	30/17099	3.87103e-07	0.000224229	0.000182804	9
GO:0002696	positive regulation of leukocyte activation	Igha/Igkc/Cbfb/Mif/Cdkn1a/Ccl2/Il1a/Il33/Msh2/Shb/Tnfsf13/Tfrc/Nod2/Nsd2/Hsp90aa1/Nfkbiz/Cd276/Slc39a10/Adora2b/Bst1/Myd88/Ihh/Dock8/Il16/Wnt5a/Thy1/Lbp/Gata2/Il15/Igf1/Zbtb16	31/574	346/17099	7.2106e-07	0.000371266	0.000302676	31	IL33
GO:0006261	DNA-dependent DNA replication	Pcna/Mcm5/Mcm7/Mcm6/Mcm3/Cdt1/Nucks1/Pold2/Mcm2/Rfc5/Cdc45/Rad51/Mcm4/Ccne1/Mms22l/Topbp1/Chtf18/Zmpste24	18/574	139/17099	9.5688e-07	0.000411055	0.000335115	18
GO:0071219	cellular response to molecule of bacterial origin	Mif/Cxcl1/Ccl2/Tnip3/Il1a/Il36a/Cxcl2/Zc3h12a/Nfkbia/Cxcl5/Cxcl10/Tnfaip3/Nod2/Cxcl16/Cdk4/Cx3cl1/Myd88/Cd36/Wnt5a/Lbp/Acod1/Jak2	22/574	199/17099	9.75745e-07	0.000411055	0.000335115	22
GO:0071222	cellular response to lipopolysaccharide	Mif/Cxcl1/Ccl2/Tnip3/Il1a/Il36a/Cxcl2/Zc3h12a/Nfkbia/Cxcl5/Cxcl10/Tnfaip3/Nod2/Cxcl16/Cdk4/Cx3cl1/Myd88/Cd36/Lbp/Acod1/Jak2	21/574	189/17099	1.58182e-06	0.000573043	0.000467177	21
GO:0044786	cell cycle DNA replication	Pcna/Mcm6/Mcm3/Cdt1/Mcm2/Cdc45/Rad51/Mcm4/Zmpste24	9/574	35/17099	1.64419e-06	0.000573043	0.000467177	9
GO:0071216	cellular response to biotic stimulus	Mif/Cxcl1/Ccl2/Tnip3/Il1a/Il36a/Cxcl2/Zc3h12a/Nfkbia/Cxcl5/Cxcl10/Tnfaip3/Nod2/Cxcl16/Cdk4/Cx3cl1/Myd88/Cd36/Wnt5a/Lbp/Acod1/Zmpste24/Jak2	23/574	222/17099	1.73125e-06	0.000573043	0.000467177	23
GO:1990868	response to chemokine	Cxcl1/Ccl2/Cxcl2/Zc3h12a/Cxcl5/Robo1/Cxcl10/Cx3cl1/Ccl8/Dock8/Slit3/Cxcl12	12/574	68/17099	2.38893e-06	0.000691893	0.00056407	12
GO:1990869	cellular response to chemokine	Cxcl1/Ccl2/Cxcl2/Zc3h12a/Cxcl5/Robo1/Cxcl10/Cx3cl1/Ccl8/Dock8/Slit3/Cxcl12	12/574	68/17099	2.38893e-06	0.000691893	0.00056407	12
GO:0035136	forelimb morphogenesis	Msx2/Wnt7a/Hoxd10/Osr1/Hoxd11/Osr2/Hoxa11/Hoxd9/Zbtb16	9/574	37/17099	2.72831e-06	0.000743705	0.00060631	9
GO:0006334	nucleosome assembly	Dnajc9/Chaf1b/H3c1/H1f1/H1f4/Mcm2/H4c14/H1f5/Nasp/H2bc3/H1f3/Smarca2	12/574	70/17099	3.28327e-06	0.00076835	0.000626402	12
GO:0042733	embryonic digit morphogenesis	Msx2/Wnt7a/Osr1/Fzd6/Sfrp2/Gas1/Ihh/Hoxd11/Wnt5a/Osr2/Hoxa11/Zbtb16	12/574	70/17099	3.28327e-06	0.00076835	0.000626402	12
GO:0071103	DNA conformation change	Mcm5/Dnajc9/Mcm7/Mcm6/Mcm3/Chaf1b/H3c1/H1f1/Hells/H1f4/Mcm2/H4c14/H1f5/Rad51/Mcm4/Nasp/H2bc3/H1f3/Ncapd2/Smarca2	20/574	182/17099	3.31614e-06	0.00076835	0.000626402	20
GO:0072089	stem cell proliferation	Cxcl1/Epcam/Pim1/Shb/Zfp36l1/Ccne1/Hmgb2/Sfrp2/Sox17/Dab2/Wnt5a/Cd34	12/574	71/17099	3.83218e-06	0.000845635	0.000689409	12
GO:0050679	positive regulation of epithelial cell proliferation	Ccl2/Cdc25a/Tnfaip3/Nod2/Wnt7a/Hmgb2/Bmp5/Adora2b/Osr1/Gas1/Ihh/Pgf/Wnt5a/Has2/Gata2/Osr2/Fgf1/Cxcl12/Igf1/Hyal1/Glul	21/574	201/17099	4.25421e-06	0.000866774	0.000706642	21
GO:0002237	response to molecule of bacterial origin	Mif/Cxcl1/Ccl2/Tnip3/Il1a/Il36a/Cxcl2/Zc3h12a/Nfkbia/Cxcl5/Rps6ka3/Ptgs2/Cxcl10/Tnfaip3/Nod2/Cxcl16/Cdk4/Cx3cl1/Hmgb2/Myd88/Cd36/Gpr31b/Wnt5a/Lbp/Acod1/Jak2	26/574	286/17099	4.34697e-06	0.000866774	0.000706642	26
GO:0030308	negative regulation of cell growth	Cdkn1a/Eno1/Sema3a/Sfrp2/Gas1/Sesn2/Sox17/Enpp1/Wnt11/Ahsg/Dab2/Adipor2/Wnt5a/Smarca2/Rgs2/Sesn1/Slit3/Mt3/Fhl1/Hyal1	20/574	186/17099	4.63226e-06	0.000866774	0.000706642	20
GO:0045932	negative regulation of muscle contraction	Zc3h12a/Ptgs2/Adora2b/Kcnma1/Rgs2/Arg2/Calca/Atp1a2	8/574	30/17099	4.67617e-06	0.000866774	0.000706642	8
GO:0072498	embryonic skeletal joint development	Osr1/Ihh/Hoxd11/Osr2/Hoxa11/Hyal1	6/574	15/17099	5.38718e-06	0.000960161	0.000782776	6
GO:0032680	regulation of tumor necrosis factor production	Mif/Ccl2/Il1a/Bcl3/Il33/Zc3h12a/Trim27/Tnfaip3/Nod2/Cx3cl1/Myd88/Cd36/Wnt5a/Lbp/Arg2/Cd34/Igf1/Akap12/Jak2	19/574	175/17099	6.93396e-06	0.001108	0.000903303	19	IL33
GO:0035107	appendage morphogenesis	Msx2/Wnt7a/Hoxd10/Osr1/Fzd6/Sfrp2/Asph/Gas1/Ihh/Hoxd11/Wnt5a/Osr2/Gpc3/Hoxa10/Pkdcc/Hoxa11/Hoxd9/Zbtb16	18/574	159/17099	6.71358e-06	0.001108	0.000903303	18
GO:0035108	limb morphogenesis	Msx2/Wnt7a/Hoxd10/Osr1/Fzd6/Sfrp2/Asph/Gas1/Ihh/Hoxd11/Wnt5a/Osr2/Gpc3/Hoxa10/Pkdcc/Hoxa11/Hoxd9/Zbtb16	18/574	159/17099	6.71358e-06	0.001108	0.000903303	18
GO:1903555	regulation of tumor necrosis factor superfamily cytokine production	Mif/Ccl2/Il1a/Bcl3/Il33/Zc3h12a/Trim27/Tnfaip3/Nod2/Cx3cl1/Myd88/Cd36/Wnt5a/Lbp/Arg2/Cd34/Igf1/Akap12/Jak2	19/574	177/17099	8.18239e-06	0.00126391	0.00103041	19	IL33
GO:0071396	cellular response to lipid	H2az1/Mif/Cxcl1/Tead2/Ccl2/Tnip3/Il1a/Il36a/Klf9/Pim1/Cxcl2/Msx2/Zc3h12a/Nfkbia/Cxcl5/Ranbp1/Zfp36l1/Cxcl10/Tnfaip3/Nod2/Cxcl16/Cdk4/Cx3cl1/Osr1/Myd88/Cd36/Scnn1a/Dab2/Lbp/Aqp1/Acod1/Igf1/Atp1a2/Sgk1/Jak2	35/574	468/17099	8.81659e-06	0.00131794	0.00107446	35	Klf9
GO:0050900	leukocyte migration	Mif/Cxcl1/Ccl2/Il1a/Icam1/Cxcl2/Il33/Cxcl5/Cxcl10/Nod2/Cxcl16/Cx3cl1/Ccl8/Bst1/Myd88/Fut4/Trem3/Pgf/S1pr1/Spns2/Dock8/Il16/Wnt5a/Thy1/Lbp/Cxcl12/Calca/Cd34/St3gal4	29/574	355/17099	1.00805e-05	0.00138218	0.00112683	29	IL33
GO:0032640	tumor necrosis factor production	Mif/Ccl2/Il1a/Bcl3/Il33/Zc3h12a/Trim27/Tnfaip3/Nod2/Cx3cl1/Myd88/Cd36/Wnt5a/Lbp/Arg2/Cd34/Igf1/Akap12/Jak2	19/574	180/17099	1.04362e-05	0.00138218	0.00112683	19	IL33
GO:0065004	protein-DNA complex assembly	Dnajc9/Chaf1b/Cdt1/H3c1/H1f1/Hells/H1f4/Mcm2/H4c14/H1f5/Cdc45/Rad51/Nasp/H2bc3/H1f3/Smarca2	16/574	133/17099	9.98869e-06	0.00138218	0.00112683	16
GO:0031497	chromatin assembly	Dnajc9/Chaf1b/H3c1/H1f1/Hells/H1f4/Mcm2/H4c14/H1f5/Nasp/H2bc3/H1f3/Smarca2	13/574	91/17099	1.04394e-05	0.00138218	0.00112683	13
GO:0032496	response to lipopolysaccharide	Mif/Cxcl1/Ccl2/Tnip3/Il1a/Il36a/Cxcl2/Zc3h12a/Nfkbia/Cxcl5/Rps6ka3/Ptgs2/Cxcl10/Tnfaip3/Nod2/Cxcl16/Cdk4/Cx3cl1/Hmgb2/Myd88/Cd36/Lbp/Acod1/Jak2	24/574	265/17099	1.07688e-05	0.00138619	0.0011301	24
GO:0071706	tumor necrosis factor superfamily cytokine production	Mif/Ccl2/Il1a/Bcl3/Il33/Zc3h12a/Trim27/Tnfaip3/Nod2/Cx3cl1/Myd88/Cd36/Wnt5a/Lbp/Arg2/Cd34/Igf1/Akap12/Jak2	19/574	182/17099	1.22341e-05	0.00150231	0.00122477	19	IL33
GO:0048736	appendage development	Msx2/Wnt7a/Smoc1/Hoxd10/Osr1/Fzd6/Sfrp2/Asph/Gas1/Ihh/Hoxd11/Wnt5a/Osr2/Gpc3/Hoxa10/Pkdcc/Hoxa11/Hoxd9/Zbtb16	19/574	183/17099	1.32334e-05	0.00150231	0.00122477	19
GO:0060173	limb development	Msx2/Wnt7a/Smoc1/Hoxd10/Osr1/Fzd6/Sfrp2/Asph/Gas1/Ihh/Hoxd11/Wnt5a/Osr2/Gpc3/Hoxa10/Pkdcc/Hoxa11/Hoxd9/Zbtb16	19/574	183/17099	1.32334e-05	0.00150231	0.00122477	19
GO:0030326	embryonic limb morphogenesis	Msx2/Wnt7a/Hoxd10/Osr1/Fzd6/Sfrp2/Gas1/Ihh/Hoxd11/Wnt5a/Osr2/Gpc3/Hoxa10/Hoxa11/Hoxd9/Zbtb16	16/574	136/17099	1.32919e-05	0.00150231	0.00122477	16
GO:0035113	embryonic appendage morphogenesis	Msx2/Wnt7a/Hoxd10/Osr1/Fzd6/Sfrp2/Gas1/Ihh/Hoxd11/Wnt5a/Osr2/Gpc3/Hoxa10/Hoxa11/Hoxd9/Zbtb16	16/574	136/17099	1.32919e-05	0.00150231	0.00122477	16
GO:1901342	regulation of vasculature development	Chil1/Ccl2/Il1a/Zc3h12a/Cxcl10/Hk2/Cx3cl1/Hhip/Sfrp2/Dcn/Cd36/Pgf/Adamts1/Wnt5a/Adam12/Gata2/Fgf1/Rhoj/Aqp1/Fbln5/Eng/Cd34/Hyal1/Glul/Angptl7	25/574	288/17099	1.47491e-05	0.00162732	0.00132668	25
GO:0051251	positive regulation of lymphocyte activation	Igha/Igkc/Cbfb/Mif/Cdkn1a/Ccl2/Il1a/Msh2/Shb/Tnfsf13/Tfrc/Nod2/Nsd2/Hsp90aa1/Nfkbiz/Cd276/Slc39a10/Bst1/Myd88/Ihh/Dock8/Thy1/Il15/Igf1/Zbtb16	25/574	290/17099	1.65965e-05	0.00173122	0.00141139	25
GO:0002062	chondrocyte differentiation	Msx2/Wnt7a/Sox5/Osr1/Sfrp2/Pth1r/Ihh/Efemp1/Hoxd11/Osr2/Pkdcc/Hoxa11/Ccn2/Zbtb16	14/574	109/17099	1.68116e-05	0.00173122	0.00141139	14
GO:0030282	bone mineralization	Ptgs2/Notum/Cd276/Osr1/Pth1r/Enpp1/S1pr1/Wnt11/Ahsg/Osr2/Gpc3/Pkdcc/Igf1/Zmpste24	14/574	109/17099	1.68116e-05	0.00173122	0.00141139	14
GO:0001503	ossification	Cbfb/Msx2/Junb/Ptgs2/Cebpd/Notum/Cd276/Bmp5/Smoc1/Osr1/Sfrp2/Pth1r/Ihh/Enpp1/S1pr1/Wnt11/Ahsg/Wnt5a/Gli1/Osr2/Gpc3/Pkdcc/Ccn2/Chrd/Calca/Tgfbr3/Igf1/Zmpste24/Zbtb16	29/574	366/17099	1.79327e-05	0.00180653	0.00147278	29
GO:0070098	chemokine-mediated signaling pathway	Cxcl1/Ccl2/Cxcl2/Cxcl5/Robo1/Cxcl10/Cx3cl1/Ccl8/Slit3/Cxcl12	10/574	58/17099	2.05198e-05	0.00202317	0.0016494	10
GO:0019233	sensory perception of pain	Ccl2/Il1a/Il33/Ptgs2/Htr2a/Cck/Mme/Ptgs1/Tmem100/Kcnc4/Grin2b/Kcnd2/Aqp1/Cxcl12/Calca	15/574	127/17099	2.34785e-05	0.00226665	0.0018479	15	IL33
GO:0051249	regulation of lymphocyte activation	Igha/Igkc/Cbfb/Mif/Cdkn1a/Ccl2/Il1a/Zc3h12a/Msh2/Shb/Tnfsf13/Zfp36l1/Tfrc/Tnfaip3/Nod2/Nsd2/Hsp90aa1/Nfkbiz/Cd276/Slc39a10/Tnfaip8l2/Zeb1/Bst1/Myd88/Ihh/Dock8/Thy1/Arg2/Il15/Tnfrsf21/Igf1/Ctla2a/Zbtb16	33/574	451/17099	2.47437e-05	0.00234004	0.00190773	33
GO:0001501	skeletal system development	Msx2/Nsd2/Notum/Wnt7a/Bmp5/Frem1/Hhip/Sox5/Zeb1/Hoxd8/Hoxd10/Osr1/Sfrp2/Pth1r/Gas1/Ihh/Efemp1/Hoxd11/Spns2/Wnt5a/Has2/Osr2/Hoxa10/Pkdcc/Hoxa11/Ccn2/Chrd/Fst/Fbn1/Bbx/Hoxd9/Igf1/Hyal1/Zmpste24/Zbtb16	35/574	493/17099	2.65724e-05	0.00243071	0.00198165	35
GO:0006271	DNA strand elongation involved in DNA replication	Pcna/Mcm7/Mcm3/Pold2/Mcm4	5/574	12/17099	2.7276e-05	0.00243071	0.00198165	5
GO:0060272	embryonic skeletal joint morphogenesis	Osr1/Hoxd11/Osr2/Hoxa11/Hyal1	5/574	12/17099	2.7276e-05	0.00243071	0.00198165	5
GO:0006816	calcium ion transport	Ccl2/Icam1/Ero1a/Trim27/Ptgs2/Cxcl10/Cx3cl1/Kcne2/Ccl8/Htr2a/Pkd2l1/Atp1b1/Asph/Jph4/Gjc2/Il16/Thy1/Rem1/Grin2b/Ccn2/Cxcl12/Ramp1/Ryr3/Cacnb4/Calca/Orai3/Igf1/Zmpste24/Atp1a2/Spink1	30/574	395/17099	2.88675e-05	0.00249852	0.00203693	30
GO:0007389	pattern specification process	Msx2/Meis2/Robo1/Wnt7a/Bhlhe40/Bmp5/Sema3a/Hhip/Cobl/Zeb1/Hoxd8/Hoxd10/Osr1/Sfrp2/Asph/Gas1/Sox17/Ihh/Hoxd11/Wnt11/Wnt5a/Gli1/Gpc3/Hoxa10/Fgf1/Hoxa11/Chrd/Fst/Hoxd9/Eng/Zbtb16/Lrp2	32/574	435/17099	2.954e-05	0.00249852	0.00203693	32
GO:0071425	hematopoietic stem cell proliferation	Cxcl1/Pim1/Shb/Sfrp2/Dab2/Wnt5a/Cd34	7/574	28/17099	2.96544e-05	0.00249852	0.00203693	7
GO:0045444	fat cell differentiation	Pim1/Msx2/Zc3h12a/Ero1a/Ptgs2/Zfp36l1/E2f1/Cebpd/Wif1/Htr2a/Sfrp2/Creb5/Enpp1/Medag/Wnt5a/Socs7/Gata2/Rgs2/Aldh6a1/Pex11a/Igf1/Zbtb16	22/574	246/17099	3.02319e-05	0.00250169	0.00203952	22
GO:0035137	hindlimb morphogenesis	Msx2/Wnt7a/Hoxd10/Osr1/Osr2/Gpc3/Hoxd9/Zbtb16	8/574	38/17099	3.08312e-05	0.00250652	0.00204346	8
GO:0045765	regulation of angiogenesis	Chil1/Ccl2/Il1a/Zc3h12a/Cxcl10/Hk2/Cx3cl1/Hhip/Sfrp2/Dcn/Cd36/Pgf/Adamts1/Wnt5a/Adam12/Gata2/Fgf1/Rhoj/Aqp1/Fbln5/Eng/Cd34/Hyal1/Glul	24/574	284/17099	3.37226e-05	0.00269432	0.00219656	24
GO:0022616	DNA strand elongation	Pcna/Mcm7/Mcm3/Nucks1/Pold2/Mcm4	6/574	20/17099	3.61408e-05	0.00280963	0.00229057	6
GO:0003007	heart morphogenesis	Tead2/Pim1/Msx2/Robo1/Nsd2/Bmp5/Sfrp2/Eln/Sox17/Ihh/S1pr1/Wnt11/Adamts1/Wnt5a/Has2/Tmem100/Slit3/Heg1/Eng/Tgfbr3/Zmpste24/Lrp2	22/574	249/17099	3.63785e-05	0.00280963	0.00229057	22
GO:0031214	biomineral tissue development	Msx2/Ptgs2/Notum/Cd276/Fam20a/Osr1/Pth1r/Enpp1/S1pr1/Wnt11/Ahsg/Osr2/Gpc3/Pkdcc/Igf1/Zmpste24	16/574	148/17099	3.83429e-05	0.0029128	0.00237468	16
GO:0110148	biomineralization	Msx2/Ptgs2/Notum/Cd276/Fam20a/Osr1/Pth1r/Enpp1/S1pr1/Wnt11/Ahsg/Osr2/Gpc3/Pkdcc/Igf1/Zmpste24	16/574	149/17099	4.16498e-05	0.00311299	0.00253788	16
GO:0006310	DNA recombination	Mcm5/Mcm7/Ung/Msh2/Mcm6/Mcm3/H1f1/Nucks1/H1f4/Tnfsf13/Tfrc/Mcm2/H1f5/Eid3/Cdc45/Rad51/Mcm4/Gins2/Nsd2/Mms22l/Topbp1/Chtf18/H1f3/Hmgb2	24/574	289/17099	4.46351e-05	0.00328316	0.00267661	24
GO:0050727	regulation of inflammatory response	Il33/Nfkbia/Ier3/Ptgs2/Tnfaip3/Nod2/Nupr1/Nfkbiz/Cd276/Cx3cl1/Tnfaip8l2/Adora2b/Bst1/Myd88/Gpr31b/Wfdc1/Ahsg/Il16/Wnt5a/Lbp/Mfhas1/Acod1/Igf1/Il17rb/Ctla2a/Jak2	26/574	328/17099	4.79579e-05	0.00347245	0.00283094	26	IL33
GO:0032720	negative regulation of tumor necrosis factor production	Bcl3/Zc3h12a/Trim27/Tnfaip3/Nod2/Cx3cl1/Lbp/Arg2/Cd34/Igf1	10/574	64/17099	4.97269e-05	0.00354515	0.0028902	10
GO:0045785	positive regulation of cell adhesion	Cbfb/Ccl2/Il1a/Icam1/Shb/Tfrc/Agr2/Hsp90aa1/Nfkbiz/Cd276/Cx3cl1/Smoc1/Fut4/Ihh/Cd36/Dock8/Dab2/Wnt5a/Thy1/Has2/Vit/Il15/Chrd/Cxcl12/Lims2/Calca/Igf1/St3gal4/Hyal1/Zbtb16/Plpp3/Jak2	32/574	448/17099	5.21713e-05	0.00366306	0.00298633	32
GO:0034728	nucleosome organization	Ptma/Dnajc9/Chaf1b/H3c1/H1f1/H1f4/Mcm2/H4c14/H1f5/Nasp/H2bc3/H1f3/Smarca2	13/574	106/17099	5.47564e-05	0.00378718	0.00308752	13
GO:1903556	negative regulation of tumor necrosis factor superfamily cytokine production	Bcl3/Zc3h12a/Trim27/Tnfaip3/Nod2/Cx3cl1/Lbp/Arg2/Cd34/Igf1	10/574	65/17099	5.70276e-05	0.00388627	0.0031683	10
GO:0035115	embryonic forelimb morphogenesis	Msx2/Wnt7a/Osr1/Hoxd11/Osr2/Hoxa11/Hoxd9	7/574	31/17099	6.03415e-05	0.0040525	0.00330382	7
GO:0042060	wound healing	Cdkn1a/Ccl2/Il1a/Msx2/Cx3cl1/Wnt7a/Thbd/Fzd6/Alox12/Tmeff2/Cd36/Wfdc1/Phldb2/Adipor2/Wnt5a/Gata2/Arhgap24/Fgf1/Rab3a/Aqp1/Eng/Cd34/Igf1/St3gal4/Plpp3/Jak2	26/574	333/17099	6.17352e-05	0.00408197	0.00332785	26
GO:0022407	regulation of cell-cell adhesion	Cbfb/Epcam/Ccl2/Il1a/Icam1/Zc3h12a/Shb/Tfrc/Tnfaip3/Hsp90aa1/Nfkbiz/Cd276/Cx3cl1/Tnfaip8l2/Alox12/Fut4/Ihh/Dock8/Wnt5a/Thy1/Has2/Arg2/Il15/Cxcl12/Tnfrsf21/Nexmif/Igf1/St3gal4/Zbtb16/Plpp3/Jak2	31/574	432/17099	6.2542e-05	0.00408197	0.00332785	31
GO:0001570	vasculogenesis	Tead2/Junb/Zfp36l1/Wnt7a/Sox17/Has2/Tmem100/Fgf1/Heg1/Eng/Cd34/Tgfbr3	12/574	93/17099	6.37724e-05	0.00410446	0.00334619	12
GO:0006268	DNA unwinding involved in DNA replication	Mcm7/Mcm6/Mcm2/Rad51/Mcm4	5/574	14/17099	6.51975e-05	0.0041387	0.0033741	5
GO:0071824	protein-DNA complex subunit organization	Ptma/Dnajc9/Chaf1b/Cdt1/H3c1/H1f1/Hells/H1f4/Mcm2/H4c14/H1f5/Cdc45/Rad51/Nasp/H2bc3/H1f3/Smarca2	17/574	173/17099	7.49306e-05	0.00469228	0.00382541	17
GO:0085029	extracellular matrix assembly	Ntng2/Mfap4/Ihh/Ntn4/Phldb2/Has2/Ltbp4/Fbln5	8/574	43/17099	7.8871e-05	0.00487318	0.00397288	8
GO:0001655	urogenital system development	Epcam/Hells/Robo1/Dact2/Osr1/Sox17/Hoxd11/Pgf/Wnt11/Adamts1/Wnt5a/Gata2/Adamts16/Osr2/Basp1/Aqp11/Arg2/Gpc3/Fgf1/Hoxa11/Aqp1/Fbn1/Klf15/Igf1/Zmpste24/Zbtb16/Lrp2	27/574	359/17099	8.46858e-05	0.00516361	0.00420966	27
GO:0045598	regulation of fat cell differentiation	Pim1/Msx2/Zc3h12a/Ptgs2/Zfp36l1/E2f1/Wif1/Htr2a/Sfrp2/Enpp1/Medag/Wnt5a/Gata2/Igf1/Zbtb16	15/574	142/17099	8.67654e-05	0.0052217	0.00425702	15
GO:0045926	negative regulation of growth	Cdkn1a/Eno1/Sema3a/Sfrp2/Gas1/Sesn2/Sox17/Enpp1/Wnt11/Ahsg/Dab2/Adipor2/Wnt5a/Smarca2/Rgs2/Sesn1/Gpc3/Slit3/Mt3/Fhl1/Hyal1	21/574	246/17099	8.9246e-05	0.00530213	0.00432259	21
GO:0043491	protein kinase B signaling	Chil1/Ccl2/Csf3/Zfp36l1/Hsp90aa1/Cx3cl1/Sesn2/Nox4/Rcn3/Cavin3/Mfhas1/Tmem100/Sesn1/Mt3/Cxcl12/Eng/Igf1/Lrp2	18/574	193/17099	9.17734e-05	0.00531597	0.00433388	18
GO:0051216	cartilage development	Msx2/Wnt7a/Bmp5/Sox5/Zeb1/Osr1/Sfrp2/Pth1r/Ihh/Efemp1/Hoxd11/Wnt5a/Osr2/Pkdcc/Hoxa11/Ccn2/Zmpste24/Zbtb16	18/574	193/17099	9.17734e-05	0.00531597	0.00433388	18
GO:0001822	kidney development	Epcam/Robo1/Dact2/Osr1/Sox17/Hoxd11/Pgf/Wnt11/Adamts1/Wnt5a/Adamts16/Osr2/Basp1/Aqp11/Arg2/Gpc3/Fgf1/Hoxa11/Aqp1/Fbn1/Klf15/Zmpste24/Zbtb16/Lrp2	24/574	303/17099	9.39777e-05	0.00537645	0.00438318	24
GO:0045600	positive regulation of fat cell differentiation	Pim1/Zc3h12a/Ptgs2/Zfp36l1/Wif1/Htr2a/Sfrp2/Medag/Igf1/Zbtb16	10/574	69/17099	9.6057e-05	0.00542839	0.00442553	10
GO:0006333	chromatin assembly or disassembly	Dnajc9/Chaf1b/H3c1/H1f1/Hells/H1f4/Mcm2/H4c14/H1f5/Nasp/H2bc3/H1f3/Smarca2	13/574	113/17099	0.000106683	0.00591953	0.00482593	13
GO:0070374	positive regulation of ERK1 and ERK2 cascade	Chil1/Mif/Ccl2/Il1a/Icam1/Nod2/Cx3cl1/Ccl8/Htr2a/Nox4/Cd36/Cavin3/Mfhas1/Fgf1/Ccn2/Mt3/Cxcl12/Igf1/Akap12	19/574	213/17099	0.000107303	0.00591953	0.00482593	19
GO:0016049	cell growth	Cdkn1a/Eno1/H1f5/Cxcl16/Hsp90aa1/Sema3a/Cobl/Sfrp2/Gas1/Sesn2/Sox17/Igfbp7/Enpp1/Map3k13/Nlgn3/Wfdc1/Wnt11/Syt2/Ahsg/Dab2/Adipor2/Wnt5a/Smarca2/Rgs2/Sesn1/Slit3/Mt3/Cxcl12/Nrn1/Fhl1/Igf1/Hyal1/Sgk1	33/574	488/17099	0.000114598	0.00624761	0.0050934	33
GO:0022409	positive regulation of cell-cell adhesion	Cbfb/Ccl2/Il1a/Icam1/Shb/Tfrc/Hsp90aa1/Nfkbiz/Cd276/Cx3cl1/Fut4/Ihh/Dock8/Wnt5a/Thy1/Has2/Il15/Igf1/St3gal4/Zbtb16/Plpp3/Jak2	22/574	270/17099	0.000121147	0.00652787	0.00532189	22
GO:0030595	leukocyte chemotaxis	Mif/Cxcl1/Ccl2/Cxcl2/Cxcl5/Cxcl10/Nod2/Cxcl16/Cx3cl1/Ccl8/Bst1/Trem3/Pgf/S1pr1/Il16/Wnt5a/Lbp/Cxcl12/Calca	19/574	216/17099	0.000129048	0.00687364	0.00560377	19
GO:0001558	regulation of cell growth	Cdkn1a/Eno1/H1f5/Cxcl16/Sema3a/Sfrp2/Gas1/Sesn2/Sox17/Igfbp7/Enpp1/Map3k13/Wfdc1/Wnt11/Syt2/Ahsg/Dab2/Adipor2/Wnt5a/Smarca2/Rgs2/Sesn1/Slit3/Mt3/Cxcl12/Fhl1/Igf1/Hyal1/Sgk1	29/574	409/17099	0.000131916	0.00694657	0.00566323	29
GO:0048705	skeletal system morphogenesis	Msx2/Wnt7a/Frem1/Hhip/Sox5/Zeb1/Hoxd8/Hoxd10/Osr1/Sfrp2/Gas1/Ihh/Hoxd11/Has2/Osr2/Hoxa11/Ccn2/Hoxd9/Hyal1/Zmpste24	20/574	238/17099	0.000161333	0.0084002	0.00684831	20
GO:0009954	proximal/distal pattern formation	Hoxd10/Osr1/Hoxd11/Gli1/Hoxa10/Hoxa11/Hoxd9	7/574	36/17099	0.000165616	0.00843368	0.00687561	7
GO:0060071	Wnt signaling pathway, planar cell polarity pathway	Wnt7a/Fzd6/Sfrp2/Wnt11/Dab2/Wnt5a/Gpc3	7/574	36/17099	0.000165616	0.00843368	0.00687561	7
GO:0032652	regulation of interleukin-1 production	Zc3h12a/Tnfaip3/Nod2/Cx3cl1/Myd88/Cd36/Il16/Wnt5a/Arg2/Calca/Igf1/Jak2	12/574	103/17099	0.000172765	0.0087021	0.00709444	12
GO:0009611	response to wounding	Cdkn1a/Ccl2/Il1a/Msx2/Zfp36l1/Tnfaip3/Cx3cl1/Wnt7a/Thbd/Fzd6/Alox12/Tmeff2/Cd36/Wfdc1/Phldb2/Adipor2/Wnt5a/Gli1/Gata2/Arhgap24/Fgf1/Rab3a/Matn2/Aqp1/Eng/Cd34/Igf1/St3gal4/Plpp3/Jak2	30/574	437/17099	0.000179071	0.00872779	0.00711538	30
GO:0006323	DNA packaging	Dnajc9/Chaf1b/H3c1/H1f1/Hells/H1f4/Mcm2/H4c14/H1f5/Nasp/H2bc3/H1f3/Ncapd2/Smarca2	14/574	135/17099	0.000180126	0.00872779	0.00711538	14
GO:1990266	neutrophil migration	Cxcl1/Ccl2/Il1a/Cxcl2/Cxcl5/Cxcl10/Nod2/Cx3cl1/Ccl8/Bst1/Myd88/Trem3/Lbp	13/574	119/17099	0.000180724	0.00872779	0.00711538	13
GO:0001759	organ induction	Robo1/Hoxd11/Wnt11/Wnt5a/Fgf1/Hoxa11	6/574	26/17099	0.000180809	0.00872779	0.00711538	6
GO:0010224	response to UV-B	Cdkn1a/Msh2/Mfap4/Mme/Hyal1	5/574	17/17099	0.000185336	0.00885408	0.00721834	5
GO:0061448	connective tissue development	Msx2/Cdk4/Wnt7a/Bmp5/Sox5/Zeb1/Osr1/Sfrp2/Pth1r/Creb5/Ihh/Efemp1/Hoxd11/Wnt5a/Osr2/Pkdcc/Hoxa11/Ccn2/Igf1/Zmpste24/Zbtb16	21/574	260/17099	0.000193803	0.00910329	0.00742151	21
GO:0072001	renal system development	Epcam/Robo1/Dact2/Osr1/Sox17/Hoxd11/Pgf/Wnt11/Adamts1/Wnt5a/Adamts16/Osr2/Basp1/Aqp11/Arg2/Gpc3/Fgf1/Hoxa11/Aqp1/Fbn1/Klf15/Zmpste24/Zbtb16/Lrp2	24/574	318/17099	0.000196309	0.00910329	0.00742151	24
GO:0032508	DNA duplex unwinding	Mcm5/Mcm7/Mcm6/Mcm3/Mcm2/Rad51/Mcm4	7/574	37/17099	0.00019841	0.00910329	0.00742151	7
GO:0110110	positive regulation of animal organ morphogenesis	Robo1/Hoxd11/Wnt11/Wnt5a/Fgf1/Hoxa11/Cd34	7/574	37/17099	0.00019841	0.00910329	0.00742151	7
GO:0007346	regulation of mitotic cell cycle	Cdkn1a/Ccl2/Il1a/Lmnb1/Meis2/Ier3/Msh2/Cdt1/Cdc25a/Shb/Zfp36l1/Dtl/E2f1/Zwilch/Mad2l1/Cdc25b/Cdk4/Topbp1/Cdca2/Gas1/Pim3/Gjc2/Adamts1/Cdc14a/Lcmt1/Cacnb4/Fhl1/Igf1/Hyal1/Zmpste24	30/574	441/17099	0.000209599	0.00952237	0.00776316	30
GO:2000027	regulation of animal organ morphogenesis	Robo1/Wnt7a/Fzd6/Sfrp2/Hoxd11/Wnt11/Ntn4/Dab2/Wnt5a/Gpc3/Fgf1/Hoxa11/Cd34	13/574	121/17099	0.000213652	0.00961226	0.00783645	13
GO:0019221	cytokine-mediated signaling pathway	Cxcl1/Ccl2/Il1a/Il36a/Cxcl2/Il33/Nfkbia/Cxcl5/Robo1/Cxcl10/Klf6/Cx3cl1/Ccl8/Il2rb/Pirb/Myd88/Il31ra/Il16/Adipor2/Wnt5a/Numbl/Il15/Slit3/Mt3/Cxcl12/Jak2	26/574	362/17099	0.000237243	0.0101012	0.00823506	26	IL33
GO:0051702	biological process involved in interaction with symbiont	Cxcl1/Zc3h12a/Cxcl5/Stom/Nucks1/Ccl8/Myd88/Mptx2/Trem3/Pcx/Jak2	11/574	91/17099	0.000230491	0.0101012	0.00823506	11
GO:0046661	male sex differentiation	Il1a/Icam1/Msh2/Nupr1/Hmgb2/Bmp5/Sema3a/Insl6/Sfrp2/Ahsg/Wnt5a/Asb1/Hoxa10/Hoxa11/Lrp2	15/574	155/17099	0.00023143	0.0101012	0.00823506	15
GO:0010092	specification of animal organ identity	Robo1/Hoxd11/Wnt11/Wnt5a/Fgf1/Hoxa11/Lrp2	7/574	38/17099	0.00023625	0.0101012	0.00823506	7
GO:0030198	extracellular matrix organization	Bcl3/Ero1a/Smoc1/Ntng2/Sfrp2/Eln/Mfap4/Ihh/Ntn4/Adamts15/Adamts1/Phldb2/Ric1/Has2/Vit/Adamts16/Ccn2/Ltbp4/Fbln5/Eng/Angptl7/Col15a1	22/574	283/17099	0.000237037	0.0101012	0.00823506	22
GO:0072132	mesenchyme morphogenesis	Msx2/Robo1/Bmp5/Osr1/Wnt11/Wnt5a/Tmem100/Eng	8/574	50/17099	0.000237598	0.0101012	0.00823506	8
GO:0060411	cardiac septum morphogenesis	Msx2/Robo1/Nsd2/Bmp5/Wnt11/Wnt5a/Slit3/Eng/Tgfbr3/Lrp2	10/574	77/17099	0.000243791	0.0102702	0.00837287	10
GO:0043062	extracellular structure organization	Bcl3/Ero1a/Smoc1/Ntng2/Sfrp2/Eln/Mfap4/Ihh/Ntn4/Adamts15/Adamts1/Phldb2/Ric1/Has2/Vit/Adamts16/Ccn2/Ltbp4/Fbln5/Eng/Angptl7/Col15a1	22/574	284/17099	0.000249068	0.0103052	0.00840136	22
GO:0045229	external encapsulating structure organization	Bcl3/Ero1a/Smoc1/Ntng2/Sfrp2/Eln/Mfap4/Ihh/Ntn4/Adamts15/Adamts1/Phldb2/Ric1/Has2/Vit/Adamts16/Ccn2/Ltbp4/Fbln5/Eng/Angptl7/Col15a1	22/574	284/17099	0.000249068	0.0103052	0.00840136	22
GO:0030510	regulation of BMP signaling pathway	Msx2/Sfrp2/Htra3/Wnt5a/Gpc3/Chrd/Fst/Fbn1/Eng/Tgfbr3/Lrp2	11/574	92/17099	0.000254017	0.0104169	0.00849246	11
GO:0003002	regionalization	Msx2/Robo1/Wnt7a/Bhlhe40/Sema3a/Hhip/Cobl/Hoxd8/Hoxd10/Osr1/Sfrp2/Gas1/Sox17/Hoxd11/Wnt11/Wnt5a/Gli1/Gpc3/Hoxa10/Fgf1/Hoxa11/Chrd/Hoxd9/Zbtb16/Lrp2	25/574	344/17099	0.000260105	0.010573	0.00861973	25
GO:0140058	neuron projection arborization	Sema3a/Ntng2/Spry3/Map3k13/Wnt5a/Lrp2	6/574	28/17099	0.000279454	0.011167	0.00910398	6
GO:0050871	positive regulation of B cell activation	Igha/Igkc/Mif/Cdkn1a/Msh2/Tnfsf13/Tfrc/Nod2/Nsd2/Slc39a10/Bst1	11/574	93/17099	0.000279537	0.011167	0.00910398	11
GO:0032602	chemokine production	Mif/Il1a/Il33/Cxcl5/Nod2/Adora2b/Myd88/Trem3/Il16/Wnt5a/Lbp/Arg2	12/574	109/17099	0.000295147	0.0114934	0.00937004	12	IL33
GO:0001763	morphogenesis of a branching structure	Msx2/Clic4/Ctnnd2/Sema3a/Hhip/Sfrp2/Ihh/Map3k13/Hoxd11/Pgf/Ntn4/Wnt5a/Adamts16/Gpc3/Fgf1/Hoxa11/Cxcl12/Eng/Igf1	19/574	230/17099	0.000290203	0.0114934	0.00937004	19
GO:0032612	interleukin-1 production	Zc3h12a/Tnfaip3/Nod2/Cx3cl1/Myd88/Cd36/Il16/Wnt5a/Arg2/Calca/Igf1/Jak2	12/574	109/17099	0.000295147	0.0114934	0.00937004	12
GO:0060326	cell chemotaxis	Mif/Cxcl1/Ccl2/Cxcl2/Cxcl5/Cxcl10/Nod2/Cxcl16/Cx3cl1/Hmgb2/Ccl8/Bst1/Trem3/Pgf/S1pr1/Il16/Wnt5a/Lbp/Fgf1/Cxcl12/Calca/Eng	22/574	288/17099	0.000302734	0.0116906	0.00953082	22
GO:0010463	mesenchymal cell proliferation	Zeb1/Osr1/Gas1/Ihh/Wnt11/Wnt5a/Gpc3/Chrd	8/574	52/17099	0.00031402	0.0120262	0.00980442	8
GO:0050864	regulation of B cell activation	Igha/Igkc/Mif/Cdkn1a/Msh2/Tnfsf13/Zfp36l1/Tfrc/Tnfaip3/Nod2/Nsd2/Slc39a10/Bst1/Tnfrsf21	14/574	143/17099	0.000328775	0.0124881	0.010181	14
GO:0061036	positive regulation of cartilage development	Sox5/Hoxd11/Wnt5a/Pkdcc/Hoxa11/Zbtb16	6/574	29/17099	0.000342451	0.0129018	0.0105182	6
GO:0090175	regulation of establishment of planar polarity	Wnt7a/Fzd6/Sfrp2/Wnt11/Dab2/Wnt5a/Gpc3	7/574	41/17099	0.000385779	0.0144169	0.0117535	7
GO:0002685	regulation of leukocyte migration	Mif/Ccl2/Il1a/Icam1/Il33/Cxcl10/Nod2/Cx3cl1/Bst1/Myd88/Fut4/Pgf/Dock8/Wnt5a/Thy1/Lbp/Cxcl12/St3gal4	18/574	218/17099	0.000417838	0.0148454	0.0121028	18	IL33
GO:0031424	keratinization	Sprr2d/Sprr2h/Il1a/Sprr2b/Sprr2i/Sprr1a	6/574	30/17099	0.00041604	0.0148454	0.0121028	6	keratinocyte
GO:0003156	regulation of animal organ formation	Robo1/Hoxd11/Wnt11/Wnt5a/Fgf1/Hoxa11	6/574	30/17099	0.00041604	0.0148454	0.0121028	6
GO:0035116	embryonic hindlimb morphogenesis	Msx2/Wnt7a/Osr1/Osr2/Gpc3/Zbtb16	6/574	30/17099	0.00041604	0.0148454	0.0121028	6
GO:1902042	negative regulation of extrinsic apoptotic signaling pathway via death domain receptors	Icam1/Tnfaip3/Hmgb2/Sfrp2/Faiml/Faim2	6/574	30/17099	0.00041604	0.0148454	0.0121028	6
GO:0043271	negative regulation of ion transport	Icam1/Trim27/Ptgs2/Kcne2/Htr2a/Wnk2/Osr1/Htr1b/Actn2/Rem1/Rgs2/Calca/Maob/Atp1a2/Spink1	15/574	164/17099	0.000426045	0.0148454	0.0121028	15
GO:0032332	positive regulation of chondrocyte differentiation	Sox5/Hoxd11/Pkdcc/Hoxa11/Zbtb16	5/574	20/17099	0.000427155	0.0148454	0.0121028	5
GO:0045986	negative regulation of smooth muscle contraction	Ptgs2/Adora2b/Kcnma1/Rgs2/Calca	5/574	20/17099	0.000427155	0.0148454	0.0121028	5
GO:0008584	male gonad development	Il1a/Icam1/Msh2/Nupr1/Hmgb2/Sema3a/Insl6/Sfrp2/Ahsg/Wnt5a/Hoxa10/Hoxa11/Lrp2	13/574	130/17099	0.000433072	0.0148454	0.0121028	13
GO:1901990	regulation of mitotic cell cycle phase transition	Cdkn1a/Ccl2/Lmnb1/Ier3/Cdt1/Cdc25a/Zfp36l1/Dtl/E2f1/Zwilch/Mad2l1/Cdc25b/Cdk4/Topbp1/Gjc2/Adamts1/Cdc14a/Lcmt1/Cacnb4/Fhl1/Hyal1	21/574	276/17099	0.000434066	0.0148454	0.0121028	21
GO:0008406	gonad development	Sprr2d/Il1a/Icam1/Msh2/Nupr1/Hmgb2/Sema3a/Insl6/Osr1/Sfrp2/Adamts1/Ahsg/Wnt5a/Hoxa10/Hoxa11/Fst/Pcyt1b/Lrp2	18/574	219/17099	0.000441413	0.0148454	0.0121028	18
GO:0001823	mesonephros development	Epcam/Osr1/Hoxd11/Pgf/Adamts16/Osr2/Arg2/Gpc3/Fgf1/Hoxa11/Zbtb16	11/574	98/17099	0.000441937	0.0148454	0.0121028	11
GO:0030593	neutrophil chemotaxis	Cxcl1/Ccl2/Cxcl2/Cxcl5/Cxcl10/Nod2/Cx3cl1/Ccl8/Bst1/Trem3/Lbp	11/574	98/17099	0.000441937	0.0148454	0.0121028	11
GO:1903037	regulation of leukocyte cell-cell adhesion	Cbfb/Ccl2/Il1a/Icam1/Zc3h12a/Shb/Tfrc/Hsp90aa1/Nfkbiz/Cd276/Tnfaip8l2/Fut4/Ihh/Dock8/Thy1/Has2/Arg2/Il15/Cxcl12/Tnfrsf21/Igf1/St3gal4/Zbtb16	23/574	316/17099	0.000443252	0.0148454	0.0121028	23
GO:0048608	reproductive structure development	Sprr2d/Peg10/Hs6st1/Il1a/Icam1/Msh2/Junb/Ptgs2/Zfp36l1/Nupr1/Wnt7a/Hmgb2/Bmp5/Sema3a/Insl6/Osr1/Sfrp2/Adamts1/Ahsg/Tcf23/Wnt5a/Gata2/Asb1/Hoxa10/Hoxa11/Fst/Pcyt1b/Igf1/Lrp2	29/574	440/17099	0.000447268	0.0148454	0.0121028	29
GO:0010959	regulation of metal ion transport	Cxcl1/Ccl2/Icam1/Stom/Trim27/Ptgs2/Cxcl10/Cx3cl1/Kcne2/Htr2a/Wnk2/Atp1b1/Osr1/Asph/Actn2/Jph4/Gjc2/Il16/Thy1/Rem1/Cxcl12/Cacnb4/Calca/Fhl1/Igf1/Atp1a2/Sgk1/Spink1	28/574	419/17099	0.000448879	0.0148454	0.0121028	28
GO:0003151	outflow tract morphogenesis	Msx2/Robo1/Sfrp2/Eln/Sox17/Wnt11/Wnt5a/Eng/Tgfbr3/Lrp2	10/574	83/17099	0.000451706	0.0148454	0.0121028	10
GO:0050680	negative regulation of epithelial cell proliferation	Ccl2/Robo1/Nupr1/Sfrp2/Gas1/Wfdc1/Dab2/Wnt5a/Aqp11/Gpc3/Lims2/Eng/Tgfbr3/Klf9	14/574	148/17099	0.000467196	0.0151398	0.0123428	14	Klf9
GO:0046546	development of primary male sexual characteristics	Il1a/Icam1/Msh2/Nupr1/Hmgb2/Sema3a/Insl6/Sfrp2/Ahsg/Wnt5a/Hoxa10/Hoxa11/Lrp2	13/574	131/17099	0.000466384	0.0151398	0.0123428	13
GO:0061458	reproductive system development	Sprr2d/Peg10/Hs6st1/Il1a/Icam1/Msh2/Junb/Ptgs2/Zfp36l1/Nupr1/Wnt7a/Hmgb2/Bmp5/Sema3a/Insl6/Osr1/Sfrp2/Adamts1/Ahsg/Tcf23/Wnt5a/Gata2/Asb1/Hoxa10/Hoxa11/Fst/Pcyt1b/Igf1/Lrp2	29/574	444/17099	0.000517545	0.0165624	0.0135026	29
GO:0002691	regulation of cellular extravasation	Ccl2/Il1a/Icam1/Fut4/Thy1/Cxcl12/St3gal4	7/574	43/17099	0.000521819	0.0165624	0.0135026	7
GO:0032392	DNA geometric change	Mcm5/Mcm7/Mcm6/Mcm3/Mcm2/Rad51/Mcm4	7/574	43/17099	0.000521819	0.0165624	0.0135026	7
GO:0051770	positive regulation of nitric-oxide synthase biosynthetic process	Ccl2/Il33/Nod2/Akap12/Jak2	5/574	21/17099	0.000545276	0.016764	0.0136669	5	IL33
GO:0003206	cardiac chamber morphogenesis	Msx2/Robo1/Nsd2/Bmp5/Sfrp2/Wnt11/Adamts1/Wnt5a/Slit3/Heg1/Eng/Tgfbr3/Lrp2	13/574	133/17099	0.000539557	0.016764	0.0136669	13
GO:0030903	notochord development	Tead2/Cobl/Wnt11/Wnt5a/Gli1	5/574	21/17099	0.000545276	0.016764	0.0136669	5
GO:0045137	development of primary sexual characteristics	Sprr2d/Il1a/Icam1/Msh2/Nupr1/Hmgb2/Sema3a/Insl6/Osr1/Sfrp2/Adamts1/Ahsg/Wnt5a/Hoxa10/Hoxa11/Fst/Pcyt1b/Lrp2	18/574	223/17099	0.000547596	0.016764	0.0136669	18
GO:0045766	positive regulation of angiogenesis	Chil1/Il1a/Zc3h12a/Hk2/Cx3cl1/Sfrp2/Pgf/Wnt5a/Adam12/Gata2/Fgf1/Aqp1/Eng/Cd34/Hyal1	15/574	168/17099	0.000549876	0.016764	0.0136669	15
GO:1904018	positive regulation of vasculature development	Chil1/Il1a/Zc3h12a/Hk2/Cx3cl1/Sfrp2/Pgf/Wnt5a/Adam12/Gata2/Fgf1/Aqp1/Eng/Cd34/Hyal1	15/574	168/17099	0.000549876	0.016764	0.0136669	15
GO:0032102	negative regulation of response to external stimulus	Mif/Ccl2/Ier3/Robo1/Tnfaip3/Nod2/St6gal1/Cd276/Cx3cl1/Sema3a/Tnfaip8l2/Thbd/Alox12/Cck/Nlgn3/Gpr31b/Wfdc1/Phldb2/Wnt5a/Mfhas1/Arg2/Acod1/Cd34/Igf1/Ctla2a	25/574	362/17099	0.000555527	0.0168256	0.0137171	25
GO:0044788	modulation by host of viral process	Zc3h12a/Stom/Nucks1/Ccl8/Mptx2/Pcx	6/574	32/17099	0.000599804	0.0180228	0.0146932	6
GO:0050918	positive chemotaxis	Cx3cl1/Pgf/S1pr1/Il16/Wnt5a/Cxcl12/Lrp2	7/574	44/17099	0.000602834	0.0180228	0.0146932	7
GO:0010634	positive regulation of epithelial cell migration	Zc3h12a/Ptgs2/Wnt7a/Adora2b/Alox12/Wnt5a/Has2/Gata2/Fgf1/Rhoj/Aqp1/Igf1/Hyal1/Plpp3	14/574	152/17099	0.000611106	0.018153	0.0147993	14
GO:0060562	epithelial tube morphogenesis	Tead2/Msx2/Robo1/Cxcl10/Clic4/Bmp5/Hhip/Cobl/Osr1/Fzd6/Sfrp2/Alox12/Sox17/Ihh/Hoxd11/Pgf/Wnt5a/Adamts16/Gpc3/Fgf1/Hoxa11/Cxcl12/Eng/Igf1/Lrp2	25/574	365/17099	0.000626296	0.0183893	0.014992	25
GO:0070371	ERK1 and ERK2 cascade	Chil1/Mif/Ccl2/Il1a/Icam1/Zfp36l1/Nod2/Cx3cl1/Ccl8/Htr2a/Wnk2/Spry3/Nox4/Cd36/Cavin3/Dab2/Mfhas1/Fgf1/Ccn2/Mt3/Cxcl12/Igf1/Akap12	23/574	324/17099	0.000626999	0.0183893	0.014992	23
GO:1903039	positive regulation of leukocyte cell-cell adhesion	Cbfb/Ccl2/Il1a/Icam1/Shb/Tfrc/Hsp90aa1/Nfkbiz/Cd276/Fut4/Ihh/Dock8/Thy1/Has2/Il15/Igf1/St3gal4/Zbtb16	18/574	226/17099	0.000641055	0.0186833	0.0152317	18
GO:0070372	regulation of ERK1 and ERK2 cascade	Chil1/Mif/Ccl2/Il1a/Icam1/Nod2/Cx3cl1/Ccl8/Htr2a/Wnk2/Spry3/Nox4/Cd36/Cavin3/Dab2/Mfhas1/Fgf1/Ccn2/Mt3/Cxcl12/Igf1/Akap12	22/574	305/17099	0.00066054	0.0191309	0.0155966	22
GO:0001819	positive regulation of cytokine production	Chil1/Mif/Ccl2/Il1a/Il36a/Bcl3/Il33/Trim15/Trim27/Ptgs2/Nod2/Hsp90aa1/Cd276/Cx3cl1/Hmgb2/Adora2b/Myd88/Cd36/Wnt11/Il16/Hilpda/Wnt5a/Lbp/Il15/Heg1/Calca/Cd34/Il17rb/Akap12/Jak2	30/574	473/17099	0.00067453	0.0192425	0.0156876	30	IL33
GO:0031663	lipopolysaccharide-mediated signaling pathway	Mif/Ccl2/Nfkbia/Tnfaip3/Cx3cl1/Myd88/Lbp/Acod1	8/574	58/17099	0.000670691	0.0192425	0.0156876	8
GO:0051952	regulation of amine transport	Adora2b/Htr2a/Htr1b/Cck/Ptgs1/Syt2/Rgs2/Arg2/Rab3a/Grin2b/Cxcl12	11/574	103/17099	0.000676852	0.0192425	0.0156876	11
GO:0150011	regulation of neuron projection arborization	Ntng2/Spry3/Map3k13/Wnt5a	4/574	13/17099	0.000705461	0.0199336	0.0162509	4
GO:0072676	lymphocyte migration	Ccl2/Icam1/Cxcl10/Cxcl16/Cx3cl1/Ccl8/S1pr1/Spns2/Dock8/Wnt5a/Cxcl12	11/574	104/17099	0.000734501	0.0206283	0.0168174	11
GO:0090068	positive regulation of cell cycle process	Il1a/Msx2/Lmnb1/Fen1/Cdt1/Ranbp1/Cdc25a/Dtl/Mad2l1/Cdc25b/Cdk4/Adamts1/Wnt5a/Gli1/Ccn2/Cdc14a/Igf1/Hyal1	18/574	229/17099	0.000747922	0.0208787	0.0170215	18
GO:0072073	kidney epithelium development	Epcam/Osr1/Hoxd11/Pgf/Adamts16/Basp1/Aqp11/Arg2/Gpc3/Fgf1/Hoxa11/Aqp1/Klf15	13/574	138/17099	0.000766081	0.0212576	0.0173304	13
GO:0032642	regulation of chemokine production	Mif/Il1a/Il33/Cxcl5/Nod2/Adora2b/Myd88/Il16/Wnt5a/Lbp/Arg2	11/574	105/17099	0.000796169	0.021831	0.0177979	11	IL33
GO:0072009	nephron epithelium development	Osr1/Hoxd11/Pgf/Adamts16/Basp1/Aqp11/Gpc3/Fgf1/Hoxa11/Aqp1/Klf15	11/574	105/17099	0.000796169	0.021831	0.0177979	11
GO:0006959	humoral immune response	Igha/Igkc/Jchain/Cxcl1/Bcl3/Cxcl2/Cxcl5/Wfdc18/Cxcl10/Nod2/Ccl8/Mfap4/Mptx2/Spns2/Cxcl12/Acod1/Tnfrsf21	17/574	212/17099	0.000831664	0.0224066	0.0182671	17
GO:0061138	morphogenesis of a branching epithelium	Msx2/Clic4/Sema3a/Hhip/Sfrp2/Ihh/Hoxd11/Pgf/Ntn4/Wnt5a/Adamts16/Gpc3/Fgf1/Hoxa11/Cxcl12/Eng/Igf1	17/574	212/17099	0.000831664	0.0224066	0.0182671	17
GO:0097529	myeloid leukocyte migration	Mif/Cxcl1/Ccl2/Il1a/Cxcl2/Cxcl5/Cxcl10/Nod2/Cx3cl1/Ccl8/Bst1/Myd88/Trem3/Pgf/Lbp/Cxcl12/Calca	17/574	212/17099	0.000831664	0.0224066	0.0182671	17
GO:0048754	branching morphogenesis of an epithelial tube	Msx2/Clic4/Hhip/Sfrp2/Ihh/Hoxd11/Pgf/Wnt5a/Adamts16/Gpc3/Fgf1/Hoxa11/Cxcl12/Eng/Igf1	15/574	175/17099	0.000840785	0.0225214	0.0183607	15
GO:0010595	positive regulation of endothelial cell migration	Zc3h12a/Ptgs2/Wnt7a/Adora2b/Alox12/Wnt5a/Gata2/Fgf1/Rhoj/Igf1/Plpp3	11/574	106/17099	0.00086207	0.0227093	0.0185139	11
GO:0007548	sex differentiation	Sprr2d/Il1a/Icam1/Msh2/Nupr1/Hmgb2/Bmp5/Sema3a/Insl6/Osr1/Sfrp2/Adamts1/Ahsg/Wnt5a/Asb1/Hoxa10/Hoxa11/Fst/Pcyt1b/Lrp2	20/574	271/17099	0.000862501	0.0227093	0.0185139	20
GO:0051924	regulation of calcium ion transport	Ccl2/Icam1/Trim27/Ptgs2/Cxcl10/Cx3cl1/Kcne2/Atp1b1/Asph/Jph4/Gjc2/Il16/Thy1/Rem1/Cxcl12/Cacnb4/Calca/Igf1/Atp1a2/Spink1	20/574	271/17099	0.000862501	0.0227093	0.0185139	20
GO:0010632	regulation of epithelial cell migration	Zc3h12a/Ptgs2/Wnt7a/Sema3a/Adora2b/Alox12/Dcn/Wnt5a/Has2/Gata2/Fgf1/Rhoj/Aqp1/Tgfbr3/Igf1/Hyal1/Glul/Plpp3	18/574	232/17099	0.000869728	0.0227702	0.0185635	18
GO:0007159	leukocyte cell-cell adhesion	Cbfb/Ccl2/Il1a/Icam1/Zc3h12a/Shb/Tfrc/Hsp90aa1/Nfkbiz/Cd276/Tnfaip8l2/Fut4/Ihh/Dock8/Thy1/Has2/Arg2/Il15/Cxcl12/Calca/Tnfrsf21/Igf1/St3gal4/Zbtb16	24/574	353/17099	0.000884596	0.0230293	0.0187748	24
GO:0072091	regulation of stem cell proliferation	Cxcl1/Epcam/Pim1/Zfp36l1/Ccne1/Hmgb2/Sox17	7/574	47/17099	0.000907151	0.0234846	0.0191459	7
GO:0032760	positive regulation of tumor necrosis factor production	Mif/Ccl2/Il1a/Il33/Nod2/Myd88/Cd36/Wnt5a/Lbp/Akap12/Jak2	11/574	107/17099	0.000932425	0.023741	0.019355	11	IL33
GO:0045787	positive regulation of cell cycle	Il1a/Pim1/Msx2/Lmnb1/Meis2/Fen1/Cdt1/Ranbp1/Cdc25a/Shb/Dtl/Nupr1/Mad2l1/Cdc25b/Cdk4/Adamts1/Wnt5a/Gli1/Ccn2/Cdc14a/Igf1/Hyal1	22/574	313/17099	0.000929391	0.023741	0.019355	22
GO:0015837	amine transport	Adora2b/Htr2a/Htr1b/Cck/Ptgs1/Syt2/Rgs2/Arg2/Rab3a/Grin2b/Cxcl12	11/574	107/17099	0.000932425	0.023741	0.019355	11
GO:0072678	T cell migration	Ccl2/Icam1/Cxcl10/Cxcl16/S1pr1/Dock8/Wnt5a/Cxcl12	8/574	61/17099	0.000943716	0.0238972	0.0194823	8
GO:0030278	regulation of ossification	Notum/Cd276/Osr1/Enpp1/S1pr1/Ahsg/Wnt5a/Osr2/Pkdcc/Calca/Zmpste24/Zbtb16	12/574	124/17099	0.000952837	0.023997	0.0195637	12
GO:0032341	aldosterone metabolic process	Bmp5/Clcn2/Dab2/Kcnma1	4/574	14/17099	0.000961566	0.0240859	0.0196362	4
GO:0061384	heart trabecula morphogenesis	Bmp5/S1pr1/Adamts1/Heg1/Eng/Tgfbr3	6/574	35/17099	0.00098657	0.0244691	0.0199486	6
GO:0051090	regulation of DNA-binding transcription factor activity	Ptma/Bcl3/Pim1/Icam1/Msx2/Zc3h12a/Nfkbia/Csf3/Trim15/Trim27/Tfrc/Tnfaip3/Nod2/Nupr1/Cx3cl1/Bhlhe40/Fzd6/Myd88/Enpp1/Map3k13/Cd36/Wnt5a/Acod1/Tgfbr3/Plpp3/Jak2	26/574	398/17099	0.000987424	0.0244691	0.0199486	26
GO:1903557	positive regulation of tumor necrosis factor superfamily cytokine production	Mif/Ccl2/Il1a/Il33/Nod2/Myd88/Cd36/Wnt5a/Lbp/Akap12/Jak2	11/574	108/17099	0.00100746	0.0248329	0.0202451	11	IL33
GO:1901987	regulation of cell cycle phase transition	Cdkn1a/Ccl2/Lmnb1/Ier3/Msh2/Cdt1/Cdc25a/Zfp36l1/Dtl/E2f1/Zwilch/Mad2l1/Cdc25b/Cdk4/Topbp1/Gas1/Gjc2/Adamts1/Gli1/Cdc14a/Lcmt1/Cacnb4/Fhl1/Hyal1	24/574	357/17099	0.00103301	0.0253278	0.0206486	24
GO:0030500	regulation of bone mineralization	Notum/Cd276/Osr1/Enpp1/S1pr1/Ahsg/Osr2/Pkdcc/Zmpste24	9/574	77/17099	0.00107533	0.0260894	0.0212695	9
GO:0045123	cellular extravasation	Ccl2/Il1a/Icam1/Cx3cl1/Fut4/Trem3/Thy1/Cxcl12/St3gal4	9/574	77/17099	0.00107533	0.0260894	0.0212695	9
GO:0030216	keratinocyte differentiation	Sprr2d/Sprr2h/Il1a/Msx2/Sprr2b/Sprr2i/Ptgs2/Zfp36l1/Sprr1a/Clic4/Ptgs1	11/574	109/17099	0.00108742	0.0262452	0.0213966	11	keratinocyte
GO:0046330	positive regulation of JNK cascade	Il1a/Lmnb1/Nod2/Wnt7a/Myd88/Sh3rf2/Dab2/Wnt5a/Mfhas1/Ccn2	10/574	93/17099	0.00111321	0.0267286	0.0217907	10
GO:0043588	skin development	Sprr2d/Sprr2h/Il1a/Msx2/Sprr2b/Sprr2i/Ptgs2/Zfp36l1/Sprr1a/Clic4/Stmn1/Wnt7a/Dact2/Fzd6/Alox12/Ptgs1/Wnt5a/Fst/Zmpste24	19/574	257/17099	0.00112664	0.0269117	0.0219399	19
GO:0032330	regulation of chondrocyte differentiation	Sox5/Efemp1/Hoxd11/Pkdcc/Hoxa11/Ccn2/Zbtb16	7/574	49/17099	0.0011695	0.027647	0.0225394	7
GO:1902041	regulation of extrinsic apoptotic signaling pathway via death domain receptors	Icam1/Tnfaip3/Pmaip1/Hmgb2/Sfrp2/Faiml/Faim2	7/574	49/17099	0.0011695	0.027647	0.0225394	7
GO:0044262	cellular carbohydrate metabolic process	Ier3/Nupr1/Hk2/Pmaip1/Adora2b/Ocrl/Gykl1/Pth1r/Sesn2/B3gnt8/Gk5/B3gnt9/Enpp1/Cd36/Ippk/Has2/Ugp2/Lcmt1/Igf1/Zmpste24	20/574	278/17099	0.00117833	0.027647	0.0225394	20
GO:0009314	response to radiation	Cdkn1a/Bcl3/Pcna/Meis2/Msh2/Cdc25a/Nucks1/Dtl/Rad51/Pclaf/Pmaip1/Topbp1/Bhlhe40/Dcdc2a/Sfrp2/Cck/Mfap4/Nlgn3/Mme/Aqp1/Cacnb4/Hyal1/Zmpste24/Atp1a2/Sgk1/Lrp2	26/574	403/17099	0.00118129	0.027647	0.0225394	26
GO:0030509	BMP signaling pathway	Msx2/Bmp5/Sfrp2/Htra3/Wnt5a/Tmem100/Gpc3/Chrd/Fst/Fbn1/Eng/Tgfbr3/Lrp2	13/574	145/17099	0.00121342	0.0281149	0.0229208	13
GO:0097530	granulocyte migration	Cxcl1/Ccl2/Il1a/Cxcl2/Cxcl5/Cxcl10/Nod2/Cx3cl1/Ccl8/Bst1/Myd88/Trem3/Lbp	13/574	145/17099	0.00121342	0.0281149	0.0229208	13
GO:0019730	antimicrobial humoral response	Jchain/Cxcl1/Bcl3/Cxcl2/Cxcl5/Wfdc18/Cxcl10/Nod2/Ccl8/Cxcl12/Acod1	11/574	111/17099	0.00126305	0.0289998	0.0236423	11
GO:0032703	negative regulation of interleukin-2 production	Trim27/Tnfaip3/Nod2/Cd276/Cd34	5/574	25/17099	0.00127422	0.0289998	0.0236423	5
GO:0016584	nucleosome positioning	H1f1/H1f4/H1f5/H1f3	4/574	15/17099	0.00127664	0.0289998	0.0236423	4
GO:0070943	neutrophil-mediated killing of symbiont cell	Cxcl1/Cxcl5/Myd88/Trem3	4/574	15/17099	0.00127664	0.0289998	0.0236423	4
GO:0051017	actin filament bundle assembly	Stmn1/Cx3cl1/Fscn3/Cald1/Kctd13/Eln/Nox4/Tmeff2/S1pr1/Wnt11/Phldb2/Synpo2/Arhgef10/Ccn2	14/574	164/17099	0.00128685	0.0290892	0.0237151	14
GO:0031128	developmental induction	Robo1/Hoxd11/Wnt11/Wnt5a/Fgf1/Hoxa11	6/574	37/17099	0.00133509	0.030011	0.0244667	6
GO:0003013	circulatory system process	Icam1/Zc3h12a/Ier3/Ptgs2/Cx3cl1/Sema3a/Kcne2/Adora2b/Htr2a/Atp1b1/Htr1b/Nox4/Cd36/Ptgs1/Kcnma1/Adamts16/Rgs2/Lvrn/Ccn2/Heg1/Hopx/Hsd11b2/Calca/Eng/Cd34/Tgfbr3/Akap12/Zmpste24/Atp1a2/Jak2	30/574	494/17099	0.00134059	0.030011	0.0244667	30
GO:0031960	response to corticosteroid	Zfp36l1/Scnn1a/Kcnma1/Cdo1/Aqp1/Sult1a1/Klf9/Sgk1/Jak2	9/574	80/17099	0.00141468	0.0315143	0.0256922	9	Klf9
GO:2001237	negative regulation of extrinsic apoptotic signaling pathway	Icam1/Tnfaip3/Cx3cl1/Hmgb2/Sfrp2/Gas1/Dab2/Faiml/Faim2/Igf1	10/574	96/17099	0.00142134	0.0315143	0.0256922	10
GO:0045428	regulation of nitric oxide biosynthetic process	Icam1/Zc3h12a/Ptgs2/Hsp90aa1/Cd36/Cd34/Igf1/Jak2	8/574	65/17099	0.00143894	0.0317358	0.0258728	8
GO:0061572	actin filament bundle organization	Stmn1/Cx3cl1/Fscn3/Cald1/Kctd13/Eln/Nox4/Tmeff2/S1pr1/Wnt11/Phldb2/Synpo2/Arhgef10/Ccn2	14/574	166/17099	0.00144503	0.0317358	0.0258728	14
GO:0048247	lymphocyte chemotaxis	Ccl2/Cxcl10/Cxcl16/Cx3cl1/Ccl8/Wnt5a/Cxcl12	7/574	51/17099	0.00148786	0.0325224	0.0265141	7
GO:0051767	nitric-oxide synthase biosynthetic process	Ccl2/Il33/Nod2/Akap12/Jak2	5/574	26/17099	0.00153455	0.033075	0.0269646	5	IL33
GO:0051769	regulation of nitric-oxide synthase biosynthetic process	Ccl2/Il33/Nod2/Akap12/Jak2	5/574	26/17099	0.00153455	0.033075	0.0269646	5	IL33
GO:0010971	positive regulation of G2/M transition of mitotic cell cycle	Lmnb1/Cdc25a/Dtl/Cdc25b/Cdk4	5/574	26/17099	0.00153455	0.033075	0.0269646	5
GO:0090101	negative regulation of transmembrane receptor protein serine/threonine kinase signaling pathway	Peg10/Dact2/Sfrp2/Htra3/Wnt5a/Chrd/Fst/Fbn1/Eng/Tgfbr3/Lrp2	11/574	114/17099	0.00156967	0.0336753	0.027454	11
GO:0061035	regulation of cartilage development	Sox5/Efemp1/Hoxd11/Wnt5a/Pkdcc/Hoxa11/Ccn2/Zbtb16	8/574	66/17099	0.00159028	0.0339601	0.0276862	8
GO:0008212	mineralocorticoid metabolic process	Bmp5/Clcn2/Dab2/Kcnma1	4/574	16/17099	0.00165735	0.0349098	0.0284604	4
GO:0042659	regulation of cell fate specification	Sfrp2/Sox17/Wnt11/Wnt5a	4/574	16/17099	0.00165735	0.0349098	0.0284604	4
GO:0044793	negative regulation by host of viral process	Zc3h12a/Nucks1/Ccl8/Mptx2	4/574	16/17099	0.00165735	0.0349098	0.0284604	4
GO:0072593	reactive oxygen species metabolic process	Cxcl1/Cdkn1a/Noxa1/Zc3h12a/Ier3/Txnrd1/Hk2/Pmaip1/Sesn2/Nox4/Cd36/Sesn1/Arg2/Ccn2/Mt3/Acod1/Fbln5	17/574	226/17099	0.00167281	0.035076	0.0285959	17
GO:0032722	positive regulation of chemokine production	Mif/Il1a/Il33/Nod2/Adora2b/Myd88/Il16/Wnt5a/Lbp	9/574	82/17099	0.00168526	0.0351779	0.028679	9	IL33
GO:0090092	regulation of transmembrane receptor protein serine/threonine kinase signaling pathway	Peg10/Msx2/Bmp5/Dact2/Zeb1/Sfrp2/Htra3/Dab2/Wnt5a/Gpc3/Chrd/Fst/Fbn1/Eng/Tgfbr3/Jak2/Lrp2	17/574	227/17099	0.00175357	0.0364397	0.0297077	17
GO:0030324	lung development	Chil1/Hs6st1/Agr2/Hhip/Rcn3/Clcn2/Wnt5a/Gli1/Gpc3/Fgf1/Rab3a/Pkdcc/Ccn2/Heg1/Hopx/Igf1	16/574	208/17099	0.00180098	0.0372578	0.0303747	16
GO:0003272	endocardial cushion formation	Msx2/Robo1/Bmp5/Tmem100/Eng	5/574	27/17099	0.00183197	0.0373014	0.0304102	5
GO:0010165	response to X-ray	Msh2/Nucks1/Pmaip1/Sfrp2/Lrp2	5/574	27/17099	0.00183197	0.0373014	0.0304102	5
GO:0010893	positive regulation of steroid biosynthetic process	Il1a/Adora2b/Dab2/Fgf1/Igf1	5/574	27/17099	0.00183197	0.0373014	0.0304102	5
GO:0032651	regulation of interleukin-1 beta production	Zc3h12a/Tnfaip3/Nod2/Myd88/Cd36/Wnt5a/Arg2/Igf1/Jak2	9/574	83/17099	0.00183529	0.0373014	0.0304102	9
GO:0045778	positive regulation of ossification	Cd276/Osr1/Wnt5a/Osr2/Pkdcc/Calca/Zbtb16	7/574	53/17099	0.00187001	0.0378411	0.0308502	7
GO:0080164	regulation of nitric oxide metabolic process	Icam1/Zc3h12a/Ptgs2/Hsp90aa1/Cd36/Cd34/Igf1/Jak2	8/574	68/17099	0.00193063	0.0388979	0.0317118	8
GO:0007178	transmembrane receptor protein serine/threonine kinase signaling pathway	Peg10/Ccl2/Msx2/Fos/Bmp5/Dact2/Zeb1/Sfrp2/Myd88/Htra3/Dab2/Wnt5a/Tmem100/Gpc3/Chrd/Ltbp4/Fst/Fbn1/Eng/Tgfbr3/Jak2/Lrp2	22/574	332/17099	0.00197029	0.0395252	0.0322231	22
GO:2001234	negative regulation of apoptotic signaling pathway	Mif/Icam1/Ier3/Hells/Ptgs2/Eno1/Tnfaip3/Cx3cl1/Hmgb2/Sfrp2/Gas1/Dab2/Faiml/Faim2/Cxcl12/Igf1/Ivns1abp	17/574	230/17099	0.00201581	0.0402642	0.0328256	17
GO:0030323	respiratory tube development	Chil1/Hs6st1/Agr2/Hhip/Rcn3/Clcn2/Wnt5a/Gli1/Gpc3/Fgf1/Rab3a/Pkdcc/Ccn2/Heg1/Hopx/Igf1	16/574	211/17099	0.00208404	0.0409538	0.0333878	16
GO:0048145	regulation of fibroblast proliferation	Mif/Cdkn1a/E2f1/Nupr1/Cdk4/Pmaip1/Wnt5a/Aqp1/Igf1/Zmpste24	10/574	101/17099	0.00208635	0.0409538	0.0333878	10
GO:0035567	non-canonical Wnt signaling pathway	Wnt7a/Fzd6/Sfrp2/Wnt11/Dab2/Wnt5a/Gpc3	7/574	54/17099	0.00208755	0.0409538	0.0333878	7
GO:0061383	trabecula morphogenesis	Msx2/Bmp5/S1pr1/Adamts1/Heg1/Eng/Tgfbr3	7/574	54/17099	0.00208755	0.0409538	0.0333878	7
GO:0003128	heart field specification	Robo1/Wnt11/Wnt5a/Lrp2	4/574	17/17099	0.00211028	0.0409538	0.0333878	4
GO:0070942	neutrophil mediated cytotoxicity	Cxcl1/Cxcl5/Myd88/Trem3	4/574	17/17099	0.00211028	0.0409538	0.0333878	4
GO:0006940	regulation of smooth muscle contraction	Ptgs2/Adora2b/Cald1/Ptgs1/Kcnma1/Rgs2/Calca/Atp1a2	8/574	69/17099	0.00212104	0.0409538	0.0333878	8
GO:0048645	animal organ formation	Pim1/Robo1/Hoxd11/Wnt11/Wnt5a/Fgf1/Hoxa11/Lrp2	8/574	69/17099	0.00212104	0.0409538	0.0333878	8
GO:0071772	response to BMP	Msx2/Bmp5/Sfrp2/Htra3/Wnt5a/Tmem100/Gpc3/Chrd/Fst/Fbn1/Eng/Tgfbr3/Lrp2	13/574	155/17099	0.00221321	0.0422261	0.0344251	13
GO:0071773	cellular response to BMP stimulus	Msx2/Bmp5/Sfrp2/Htra3/Wnt5a/Tmem100/Gpc3/Chrd/Fst/Fbn1/Eng/Tgfbr3/Lrp2	13/574	155/17099	0.00221321	0.0422261	0.0344251	13
GO:0003279	cardiac septum development	Msx2/Robo1/Nsd2/Bmp5/Wnt11/Wnt5a/Slit3/Heg1/Eng/Tgfbr3/Lrp2	11/574	119/17099	0.00221427	0.0422261	0.0344251	11
GO:0032103	positive regulation of response to external stimulus	Mif/Cxcl1/Ccl2/Il33/Nfkbia/Trim15/Ptgs2/Cxcl10/Nod2/Nupr1/Hsp90aa1/Nfkbiz/Cx3cl1/Hmgb2/Adora2b/Trem3/Pgf/S1pr1/Il16/Wnt5a/Lbp/Cxcl12/Acod1/Il17rb/Jak2	25/574	400/17099	0.00223981	0.0423645	0.0345379	25	IL33
GO:0008015	blood circulation	Icam1/Zc3h12a/Ier3/Ptgs2/Cx3cl1/Sema3a/Kcne2/Adora2b/Htr2a/Atp1b1/Htr1b/Cd36/Ptgs1/Kcnma1/Adamts16/Rgs2/Lvrn/Ccn2/Hopx/Hsd11b2/Calca/Eng/Cd34/Tgfbr3/Akap12/Zmpste24/Atp1a2/Jak2	28/574	466/17099	0.00223106	0.0423645	0.0345379	28
GO:0061351	neural precursor cell proliferation	Cx3cl1/Wnt7a/Hhip/Sox5/Fzd6/Nde1/Gjc2/Wnt5a/Gli1/Gata2/Numbl/Lims2/Igf1/Lrp2	14/574	174/17099	0.00224918	0.0423688	0.0345414	14
GO:0043410	positive regulation of MAPK cascade	Chil1/Mif/Ccl2/Il1a/Icam1/Zc3h12a/Lmnb1/Robo1/Nod2/Cx3cl1/Wnt7a/Ccl8/Htr2a/Myd88/Nox4/Sh3rf2/Map3k13/Cd36/Cavin3/Dab2/Wnt5a/Mfhas1/Fgf1/Ccn2/Mt3/Cxcl12/Igf1/Akap12/Jak2	29/574	489/17099	0.00227493	0.0426803	0.0347954	29
GO:0006937	regulation of muscle contraction	Zc3h12a/Ptgs2/Eno1/Adora2b/Atp1b1/Cald1/Ptgs1/Kcnma1/Rgs2/Arg2/Ccn2/Calca/Atp1a2	13/574	156/17099	0.00234251	0.0437417	0.0356607	13
GO:1904035	regulation of epithelial cell apoptotic process	Ccl2/Icam1/Zfp36l1/Tnfaip3/Nupr1/Gata2/Igf1/Cd248/Jak2	9/574	86/17099	0.00235038	0.0437417	0.0356607	9
GO:0071621	granulocyte chemotaxis	Cxcl1/Ccl2/Cxcl2/Cxcl5/Cxcl10/Nod2/Cx3cl1/Ccl8/Bst1/Trem3/Lbp	11/574	120/17099	0.0023659	0.0438542	0.0357524	11
GO:0050728	negative regulation of inflammatory response	Ier3/Tnfaip3/Nod2/Cd276/Cx3cl1/Tnfaip8l2/Gpr31b/Wfdc1/Mfhas1/Acod1/Igf1/Ctla2a	12/574	138/17099	0.00238891	0.0441044	0.0359563	12
GO:0048661	positive regulation of smooth muscle cell proliferation	Ptgs2/Dnmt1/Cx3cl1/Htr1b/Alox12/Myd88/S1pr1/Adamts1/Igf1/Jak2	10/574	103/17099	0.00241407	0.0442511	0.036076	10
GO:0033002	muscle cell proliferation	Cdkn1a/Pim1/Ptgs2/Tnfaip3/Dnmt1/Cx3cl1/Htr1b/Alox12/Myd88/S1pr1/Adamts1/Gli1/Fgf1/Il15/Tgfbr3/Igf1/Jak2	17/574	234/17099	0.00241595	0.0442511	0.036076	17
GO:1902751	positive regulation of cell cycle G2/M phase transition	Lmnb1/Cdc25a/Dtl/Cdc25b/Cdk4	5/574	29/17099	0.0025501	0.0465243	0.0379292	5
GO:0009416	response to light stimulus	Cdkn1a/Bcl3/Pcna/Meis2/Msh2/Cdc25a/Dtl/Pclaf/Pmaip1/Bhlhe40/Dcdc2a/Cck/Mfap4/Nlgn3/Mme/Aqp1/Cacnb4/Hyal1/Atp1a2/Sgk1	20/574	297/17099	0.00257327	0.0465358	0.0379386	20
GO:0010631	epithelial cell migration	Zc3h12a/Robo1/Ptgs2/Wnt7a/Sema3a/Adora2b/Alox12/Dcn/Wnt5a/Has2/Gata2/Fgf1/Rhoj/Aqp1/Calca/Tgfbr3/Igf1/Hyal1/Glul/Plpp3	20/574	297/17099	0.00257327	0.0465358	0.0379386	20
GO:2000107	negative regulation of leukocyte apoptotic process	Mif/Nod2/St6gal1/Slc39a10/Dock8/Arg2/Cxcl12	7/574	56/17099	0.00258086	0.0465358	0.0379386	7
GO:0048144	fibroblast proliferation	Mif/Cdkn1a/E2f1/Nupr1/Cdk4/Pmaip1/Wnt5a/Aqp1/Igf1/Zmpste24	10/574	104/17099	0.00259274	0.0465498	0.03795	10
GO:0010464	regulation of mesenchymal cell proliferation	Zeb1/Gas1/Ihh/Wnt11/Wnt5a/Chrd	6/574	42/17099	0.0026151	0.0465498	0.03795	6
GO:0044772	mitotic cell cycle phase transition	Cdkn1a/Ccl2/Lmnb1/Ier3/Cdt1/Cdc25a/Zfp36l1/Dtl/E2f1/Zwilch/Nasp/Mad2l1/Cdc25b/Ccne1/Tcf19/Cdk4/Topbp1/Gjc2/Adamts1/Cdc14a/Lcmt1/Cacnb4/Fhl1/Hyal1	24/574	383/17099	0.00262809	0.0465498	0.03795	24
GO:0050920	regulation of chemotaxis	Mif/Ccl2/Robo1/Cxcl10/Nod2/St6gal1/Cx3cl1/Sema3a/Bst1/Pgf/S1pr1/Il16/Wnt5a/Lbp/Fgf1/Cxcl12	16/574	216/17099	0.00263801	0.0465498	0.03795	16
GO:0035313	wound healing, spreading of epidermal cells	Msx2/Wnt7a/Phldb2/Arhgap24	4/574	18/17099	0.00264191	0.0465498	0.03795	4
GO:0071636	positive regulation of transforming growth factor beta production	Ptgs2/Cx3cl1/Wnt11/Cd34	4/574	18/17099	0.00264191	0.0465498	0.03795	4
GO:0090132	epithelium migration	Zc3h12a/Robo1/Ptgs2/Wnt7a/Sema3a/Adora2b/Alox12/Dcn/Wnt5a/Has2/Gata2/Fgf1/Rhoj/Aqp1/Calca/Tgfbr3/Igf1/Hyal1/Glul/Plpp3	20/574	299/17099	0.00277924	0.0487841	0.0397715	20
GO:0040013	negative regulation of locomotion	Mif/Ccl2/Il33/Robo1/Clic4/St6gal1/Cx3cl1/Sema3a/Sfrp2/Dcn/Tmeff2/Wnt11/Phldb2/Adipor2/Wnt5a/Thy1/Chrd/Cxcl12/Eng/Nexmif/Tgfbr3	21/574	321/17099	0.0028724	0.0497409	0.0405516	21	IL33
GO:0030336	negative regulation of cell migration	Mif/Ccl2/Il33/Robo1/Clic4/Cx3cl1/Sema3a/Sfrp2/Dcn/Tmeff2/Wnt11/Phldb2/Adipor2/Thy1/Chrd/Cxcl12/Eng/Nexmif/Tgfbr3	19/574	279/17099	0.00287669	0.0497409	0.0405516	19	IL33
GO:0002011	morphogenesis of an epithelial sheet	Msx2/Wnt7a/Bmp5/Tmeff2/Phldb2/Wnt5a/Arhgap24	7/574	57/17099	0.00285883	0.0497409	0.0405516	7
GO:0033692	cellular polysaccharide biosynthetic process	B3gnt8/B3gnt9/Enpp1/Cd36/Has2/Ugp2/Igf1	7/574	57/17099	0.00285883	0.0497409	0.0405516	7
GO:0032755	positive regulation of interleukin-6 production	Il1a/Il36a/Il33/Nod2/Adora2b/Myd88/Cd36/Il16/Wnt5a/Lbp	10/574	106/17099	0.00298183	0.0501689	0.0409005	10	IL33
GO:0071384	cellular response to corticosteroid stimulus	Zfp36l1/Scnn1a/Aqp1/Klf9/Sgk1/Jak2	6/574	43/17099	0.00295455	0.0501689	0.0409005	6	Klf9
GO:1901991	negative regulation of mitotic cell cycle phase transition	Cdkn1a/Ccl2/Ier3/Cdt1/Zfp36l1/Dtl/Zwilch/Mad2l1/Topbp1/Gjc2/Lcmt1/Cacnb4/Fhl1	13/574	160/17099	0.00292323	0.0501689	0.0409005	13
GO:0061564	axon development	Robo1/Stmn1/Hsp90aa1/Wnt7a/Sema3a/Cobl/Emb/Ntng2/Spry3/Gas1/Cck/Map3k13/Nlgn3/Nptx1/Dab1/Wnt5a/Thy1/Numbl/Lama2/Rab3a/Slit3/Matn2/Mt3/Cxcl12/Nrn1/Tnfrsf21/Jak2/Lrp2	28/574	475/17099	0.00292532	0.0501689	0.0409005	28
GO:0015844	monoamine transport	Adora2b/Htr2a/Slc6a2/Htr1b/Ptgs1/Syt2/Rab3a/Cxcl12/Maob	9/574	89/17099	0.0029742	0.0501689	0.0409005	9
GO:0032611	interleukin-1 beta production	Zc3h12a/Tnfaip3/Nod2/Myd88/Cd36/Wnt5a/Arg2/Igf1/Jak2	9/574	89/17099	0.0029742	0.0501689	0.0409005	9
GO:0060317	cardiac epithelial to mesenchymal transition	Msx2/Has2/Tmem100/Eng/Tgfbr3	5/574	30/17099	0.00297692	0.0501689	0.0409005	5
GO:0090287	regulation of cellular response to growth factor stimulus	Peg10/Msx2/Robo1/Hhip/Zeb1/Sfrp2/Dcn/Htra3/Dab2/Wnt5a/Gpc3/Fgf1/Chrd/Mt3/Fst/Fbn1/Eng/Tgfbr3/Lrp2	19/574	280/17099	0.00299256	0.0501689	0.0409005	19
GO:0090130	tissue migration	Zc3h12a/Robo1/Ptgs2/Wnt7a/Sema3a/Adora2b/Alox12/Dcn/Wnt5a/Has2/Gata2/Fgf1/Rhoj/Aqp1/Calca/Tgfbr3/Igf1/Hyal1/Glul/Plpp3	20/574	301/17099	0.00299887	0.0501689	0.0409005	20
GO:0060348	bone development	Msx2/Nsd2/Notum/Frem1/Sfrp2/Ihh/Hoxd11/Spns2/Has2/Osr2/Hoxa11/Fbn1/Bbx/Igf1/Zmpste24/Zbtb16	16/574	219/17099	0.00302547	0.0504052	0.0410932	16
GO:0051937	catecholamine transport	Adora2b/Htr2a/Slc6a2/Htr1b/Ptgs1/Syt2/Rab3a/Cxcl12	8/574	73/17099	0.00303476	0.0504052	0.0410932	8
GO:0003205	cardiac chamber development	Msx2/Robo1/Nsd2/Bmp5/Sfrp2/Wnt11/Adamts1/Wnt5a/Slit3/Heg1/Eng/Tgfbr3/Zmpste24/Lrp2	14/574	180/17099	0.00306943	0.0507728	0.0413928	14
GO:0071695	anatomical structure maturation	Cbfb/Msx2/Ptgs2/Shb/Cdc25b/Pth1r/Ihh/Map3k13/S1pr1/Ntn4/Kcnma1/Wnt5a/Gata2/Il15/Calca/Igf1/Zbtb16/Spink1	18/574	260/17099	0.0030788	0.0507728	0.0413928	18
GO:0010656	negative regulation of muscle cell apoptotic process	Zc3h12a/Nupr1/Dnmt1/Sfrp2/Alox12/Igf1/Jak2	7/574	58/17099	0.00315916	0.0517299	0.0421731	7
GO:0050433	regulation of catecholamine secretion	Adora2b/Htr2a/Htr1b/Ptgs1/Syt2/Rab3a/Cxcl12	7/574	58/17099	0.00315916	0.0517299	0.0421731	7
GO:0009101	glycoprotein biosynthetic process	Hs6st1/Il33/St6gal1/Ggta1/Galnt10/B3gnt8/Fut4/B3gnt9/Tmtc1/Glce/Aqp11/Il15/Galnt18/Mt3/Ramp1/Igf1/St3gal4/B3gnt5	18/574	261/17099	0.00320688	0.0520698	0.0424502	18	IL33
GO:0032656	regulation of interleukin-13 production	Il33/Arg2/Tnfrsf21/Il17rb	4/574	19/17099	0.00325858	0.0520698	0.0424502	4	IL33
GO:0051092	positive regulation of NF-kappaB transcription factor activity	Ptma/Icam1/Trim15/Trim27/Tfrc/Nod2/Cx3cl1/Myd88/Map3k13/Cd36/Wnt5a/Tgfbr3	12/574	143/17099	0.00320697	0.0520698	0.0424502	12
GO:0051896	regulation of protein kinase B signaling	Chil1/Csf3/Hsp90aa1/Cx3cl1/Nox4/Rcn3/Cavin3/Mfhas1/Sesn1/Cxcl12/Eng/Igf1/Lrp2	13/574	162/17099	0.00325484	0.0520698	0.0424502	13
GO:0006883	cellular sodium ion homeostasis	Il1a/Atp1b1/Atp1a2/Sgk1	4/574	19/17099	0.00325858	0.0520698	0.0424502	4
GO:0034349	glial cell apoptotic process	Ccl2/Tnfrsf21/Igf1/Akap12	4/574	19/17099	0.00325858	0.0520698	0.0424502	4
GO:0044827	modulation by host of viral genome replication	Zc3h12a/Stom/Nucks1/Ccl8	4/574	19/17099	0.00325858	0.0520698	0.0424502	4
GO:0003382	epithelial cell morphogenesis	Clic4/Dact2/Ihh/Heg1/Pof1b/Col15a1	6/574	44/17099	0.00332588	0.0527812	0.0430302	6
GO:0042771	intrinsic apoptotic signaling pathway in response to DNA damage by p53 class mediator	Mif/Cdkn1a/Bcl3/Msh2/Nupr1/Pmaip1	6/574	44/17099	0.00332588	0.0527812	0.0430302	6
GO:0050729	positive regulation of inflammatory response	Il33/Nfkbia/Ptgs2/Nupr1/Nfkbiz/Adora2b/Il16/Wnt5a/Lbp/Il17rb/Jak2	11/574	126/17099	0.00346159	0.0536489	0.0437376	11	IL33
GO:0008645	hexose transmembrane transport	Hk2/Trarg1/Sesn2/Enpp1/Adipor2/Gpc3/Klf15/Slc2a12/Igf1/Slc2a3	10/574	108/17099	0.00341614	0.0536489	0.0437376	10
GO:0032231	regulation of actin filament bundle assembly	Stmn1/Cx3cl1/Nox4/Tmeff2/S1pr1/Wnt11/Phldb2/Synpo2/Arhgef10/Ccn2	10/574	108/17099	0.00341614	0.0536489	0.0437376	10
GO:1904659	glucose transmembrane transport	Hk2/Trarg1/Sesn2/Enpp1/Adipor2/Gpc3/Klf15/Slc2a12/Igf1/Slc2a3	10/574	108/17099	0.00341614	0.0536489	0.0437376	10
GO:0060914	heart formation	Pim1/Robo1/Wnt11/Wnt5a/Lrp2	5/574	31/17099	0.00345298	0.0536489	0.0437376	5
GO:0072080	nephron tubule development	Osr1/Hoxd11/Pgf/Adamts16/Aqp11/Gpc3/Fgf1/Hoxa11/Aqp1	9/574	91/17099	0.00345792	0.0536489	0.0437376	9
GO:0032874	positive regulation of stress-activated MAPK cascade	Il1a/Zc3h12a/Lmnb1/Nod2/Wnt7a/Myd88/Sh3rf2/Dab2/Wnt5a/Mfhas1/Ccn2	11/574	126/17099	0.00346159	0.0536489	0.0437376	11

## Sheet: epithelium <5
ID	Description	geneID	GeneRatio	BgRatio	pvalue	p.adjust	qvalue	Count	Feature
GO:0022407	regulation of cell-cell adhesion	Plpp3/Jak2/Nexmif/St3gal4/Nf2/Ihh/Thy1/Tnfrsf21/Igf1/Zbtb16/Wnt5a/Serpine2/Lrfn3/Wnt4/Ccdc88b/Pnp/Mbp/Icam1/Irf1/Klf4/Ccl2/Bcl6/Vtcn1/Zc3h12a/Il1a/Nfkbiz/Shb/Ass1/Fut9/Ptpru/Ceacam1/Cx3cl1/Muc4/Cd24a/Sftpd/Hes1/Arg1	37/456	432/17099	4.26117e-10	1.89068e-06	1.45104e-06	37
GO:0050673	epithelial cell proliferation	Glul/Gata2/Aqp11/Cd34/Osr2/Gli1/Ihh/Igf1/Hyal1/Wnt5a/Plcg1/Wdr77/Lims2/Fgf1/Eng/Sfrp2/Wfdc1/Irf6/Klf9/Osr1/Rps6ka1/Nod2/Nupr1/Zfp36l1/Tgfbr1/Epha2/Xdh/Ccl2/Sfn/Robo1/Lrg1/Ceacam1/Ctsl/Hes1/Arg1	35/456	431/17099	5.1977e-09	1.15311e-05	8.84976e-06	35	Klf9
GO:0050678	regulation of epithelial cell proliferation	Glul/Gata2/Aqp11/Osr2/Gli1/Ihh/Igf1/Hyal1/Wnt5a/Plcg1/Wdr77/Lims2/Fgf1/Eng/Sfrp2/Wfdc1/Klf9/Osr1/Nod2/Nupr1/Zfp36l1/Tgfbr1/Xdh/Ccl2/Sfn/Robo1/Lrg1/Ceacam1/Ctsl/Hes1/Arg1	31/456	366/17099	1.51545e-08	2.24136e-05	1.72017e-05	31	Klf9
GO:1901342	regulation of vasculature development	Glul/Gata2/Cd34/Angptl7/Hyal1/Wnt5a/Plcg1/Fbln5/Fgf1/Eng/Sfrp2/Sema6a/Wnt4/Btg1/Lif/Ctsh/Epha2/Klf4/Chil1/Ccl2/Zc3h12a/Il1a/Lrg1/Ceacam1/Cx3cl1/C3	26/456	288/17099	6.34559e-08	7.03885e-05	5.4021e-05	26
GO:0071219	cellular response to molecule of bacterial origin	Lbp/Jak2/Acod1/Wnt5a/Cxcl16/Nod2/Il36a/Tnip3/Cd68/Gch1/Cxcl2/Ccl2/Tnfrsf1b/Cxcl1/Abca1/Zc3h12a/Il1a/Cxcl5/Cfh/Ltf/Cx3cl1	21/456	199/17099	8.68142e-08	7.70389e-05	5.9125e-05	21
GO:0071216	cellular response to biotic stimulus	Zmpste24/Lbp/Jak2/Acod1/Wnt5a/Cxcl16/Nod2/Il36a/Tnip3/Cd68/Gch1/Cxcl2/Ccl2/Tnfrsf1b/Cxcl1/Abca1/Zc3h12a/Il1a/Cxcl5/Cfh/Ltf/Cx3cl1	22/456	222/17099	1.31255e-07	9.7063e-05	7.44929e-05	22
GO:0071222	cellular response to lipopolysaccharide	Lbp/Jak2/Acod1/Cxcl16/Nod2/Il36a/Tnip3/Cd68/Gch1/Cxcl2/Ccl2/Tnfrsf1b/Cxcl1/Abca1/Zc3h12a/Il1a/Cxcl5/Cfh/Ltf/Cx3cl1	20/456	189/17099	1.68529e-07	0.000106824	8.19839e-05	20
GO:0002237	response to molecule of bacterial origin	Lbp/Jak2/Noct/Acod1/Wnt5a/Cxcl16/Nod2/Il36a/Tnip3/Cd68/Gch1/Cxcl2/Ccl2/Tnfrsf1b/Cxcl1/Abca1/Dmbt1/Zc3h12a/Il1a/Cxcl5/Cfh/Ltf/Cx3cl1/Acp5/Cd24a	25/456	286/17099	2.11901e-07	0.000117525	9.01972e-05	25
GO:0006959	humoral immune response	Tnfrsf21/Mfap4/Acod1/Nod2/Cfhr4/Igha/Jchain/Igkc/Cfb/Cxcl2/Cxcl1/Dmbt1/Wfdc18/Bcl3/Pglyrp1/Cxcl5/Cfh/Ltf/Cfi/Sftpd/C3	21/456	212/17099	2.5533e-07	0.000125878	9.66072e-05	21
GO:0007159	leukocyte cell-cell adhesion	St3gal4/Ihh/Thy1/Tnfrsf21/Igf1/Zbtb16/Jam2/Ccdc88b/Pnp/Icam1/Itgam/Irf1/Klf4/Ccl2/Bcl6/Vtcn1/Zc3h12a/Il1a/Nfkbiz/Shb/Ass1/Cfh/Fut9/Ceacam1/Cd24a/Sftpd/Hes1/Arg1	28/456	353/17099	2.98918e-07	0.00013263	0.000101789	28
GO:0050867	positive regulation of cell activation	Lbp/Jak2/Gata2/Ihh/Thy1/Igf1/Zbtb16/Wnt5a/Pla2g4a/Rps6ka1/Ccdc88b/Nod2/Pnp/Itgam/Irf1/Igha/Igkc/Ccl2/Bcl6/Vtcn1/Il1a/Nfkbiz/Shb/Cdkn1a/Tnfsf13/Ceacam1/Cd24a/Hes1	28/456	360/17099	4.45629e-07	0.000172393	0.000132307	28
GO:0001818	negative regulation of cytokine production	Lbp/Cd34/Tnfrsf21/Igf1/Acod1/Cd200/Rnf125/Nod2/Epha2/Macir/Klf4/Bcl6/Zc3h12a/Inhbb/Bcl3/Pglyrp1/Met/Fbln1/Ceacam1/Cx3cl1/Acp5/Cd24a/Sftpd/Arg1	24/456	278/17099	4.66243e-07	0.000172393	0.000132307	24
GO:0045765	regulation of angiogenesis	Glul/Gata2/Cd34/Hyal1/Wnt5a/Plcg1/Fbln5/Fgf1/Eng/Sfrp2/Sema6a/Btg1/Lif/Ctsh/Epha2/Klf4/Chil1/Ccl2/Zc3h12a/Il1a/Lrg1/Ceacam1/Cx3cl1/C3	24/456	284/17099	6.86593e-07	0.00023434	0.000179849	24
GO:0050727	regulation of inflammatory response	Lbp/Jak2/Il17rb/Mfhas1/Igf1/Acod1/Pmp22/Cd200/Wnt5a/Wfdc1/Pla2g4a/Nod2/Nupr1/Ier3/Macir/Tnfrsf1b/Bcl6/Nfkbiz/Pglyrp1/Cxcl17/Sting1/Itga2/Cx3cl1/Acp5/Cd24a/C3	26/456	328/17099	8.06209e-07	0.00024521	0.000188192	26
GO:0031424	keratinization	Sprr1a/Sfn/Il1a/Sprr2e/Sprr2d/Sprr2h/Sprr2i/Sprr2b	8/456	30/17099	8.40573e-07	0.00024521	0.000188192	8	Keratinization
GO:0048608	reproductive structure development	Lrp2/Gata2/Bcl2l1/Igf1/Hoxa11/Hoxa10/Wnt5a/Serpine2/Wdr77/Pcyt1b/Sfrp2/Osr1/Pla2g4a/Hsd17b2/Wnt4/Nupr1/Zfp36l1/Icam1/Tgfbr1/Lif/St14/Mdfi/Il1a/Hs6st1/Junb/Sprr2d/Peg10/Met/Ctsl/Hes1/C3	31/456	440/17099	9.24449e-07	0.00024521	0.000188192	31
GO:0008544	epidermis development	Zmpste24/Gli1/Fzd6/Wnt5a/Irf6/Ptgs1/Hpse/Maff/Lama5/Zfp36l1/Sprr1a/Epha2/St14/Klf4/Sfn/Il1a/Sprr2e/Sprr2d/Sprr2h/Sprr2i/Ctsl/Sprr2b/Mycn/Hes1	24/456	289/17099	9.39503e-07	0.00024521	0.000188192	24	Epidermal
GO:0022409	positive regulation of cell-cell adhesion	Plpp3/Jak2/St3gal4/Ihh/Thy1/Igf1/Zbtb16/Wnt5a/Ccdc88b/Pnp/Icam1/Irf1/Ccl2/Bcl6/Vtcn1/Il1a/Nfkbiz/Shb/Ptpru/Ceacam1/Cx3cl1/Cd24a/Hes1	23/456	270/17099	1.02108e-06	0.000251696	0.000193169	23
GO:0061458	reproductive system development	Lrp2/Gata2/Bcl2l1/Igf1/Hoxa11/Hoxa10/Wnt5a/Serpine2/Wdr77/Pcyt1b/Sfrp2/Osr1/Pla2g4a/Hsd17b2/Wnt4/Nupr1/Zfp36l1/Icam1/Tgfbr1/Lif/St14/Mdfi/Il1a/Hs6st1/Junb/Sprr2d/Peg10/Met/Ctsl/Hes1/C3	31/456	444/17099	1.12009e-06	0.000261571	0.000200748	31
GO:1903037	regulation of leukocyte cell-cell adhesion	St3gal4/Ihh/Thy1/Tnfrsf21/Igf1/Zbtb16/Ccdc88b/Pnp/Icam1/Irf1/Klf4/Ccl2/Bcl6/Vtcn1/Zc3h12a/Il1a/Nfkbiz/Shb/Ass1/Fut9/Ceacam1/Cd24a/Sftpd/Hes1/Arg1	25/456	316/17099	1.36191e-06	0.000300069	0.000230294	25
GO:0072498	embryonic skeletal joint development	Osr2/Ihh/Hoxa11/Hyal1/Hoxd11/Osr1	6/456	15/17099	1.42021e-06	0.000300069	0.000230294	6
GO:0009913	epidermal cell differentiation	Gli1/Irf6/Ptgs1/Maff/Zfp36l1/Sprr1a/Epha2/St14/Klf4/Sfn/Il1a/Sprr2e/Sprr2d/Sprr2h/Sprr2i/Sprr2b/Mycn/Hes1	18/456	180/17099	1.60009e-06	0.000322709	0.000247669	18	Epidermal
GO:0003158	endothelium development	Col15a1/Heg1/Sox17/Fgf1/Hpse/Btg1/Icam1/Tgfbr1/Xdh/Bsg/Tjp3/Lcn2/Met/Ceacam1/Slc40a1	15/456	129/17099	1.80779e-06	0.000348746	0.000267652	15
GO:0050680	negative regulation of epithelial cell proliferation	Aqp11/Wnt5a/Wdr77/Lims2/Eng/Sfrp2/Wfdc1/Klf9/Nupr1/Tgfbr1/Xdh/Ccl2/Sfn/Robo1/Ceacam1/Ctsl	16/456	148/17099	2.18249e-06	0.000388996	0.000298542	16	Klf9
GO:0002696	positive regulation of leukocyte activation	Lbp/Gata2/Ihh/Thy1/Igf1/Zbtb16/Wnt5a/Pla2g4a/Ccdc88b/Nod2/Pnp/Itgam/Irf1/Igha/Igkc/Ccl2/Bcl6/Vtcn1/Il1a/Nfkbiz/Shb/Cdkn1a/Tnfsf13/Ceacam1/Cd24a/Hes1	26/456	346/17099	2.19177e-06	0.000388996	0.000298542	26
GO:0009611	response to wounding	Plpp3/Jak2/Gata2/Adipor2/St3gal4/Cd34/Gli1/Igf1/Fzd6/Wnt5a/Serpine2/Fgf1/Eng/Wfdc1/Pla2g4a/Hpse/Wnt4/Tmprss4/Zfp36l1/Klf4/Ccl2/Il1a/Cdkn1a/Cfh/Fbln1/Ceacam1/Hgfac/Cx3cl1/Cd24a/C3	30/456	437/17099	2.36092e-06	0.0004029	0.000309214	30
GO:0045766	positive regulation of angiogenesis	Gata2/Cd34/Hyal1/Wnt5a/Plcg1/Fgf1/Eng/Sfrp2/Btg1/Ctsh/Klf4/Chil1/Zc3h12a/Il1a/Lrg1/Cx3cl1/C3	17/456	168/17099	2.645e-06	0.000410556	0.000315089	17
GO:1904018	positive regulation of vasculature development	Gata2/Cd34/Hyal1/Wnt5a/Plcg1/Fgf1/Eng/Sfrp2/Btg1/Ctsh/Klf4/Chil1/Zc3h12a/Il1a/Lrg1/Cx3cl1/C3	17/456	168/17099	2.645e-06	0.000410556	0.000315089	17
GO:0032496	response to lipopolysaccharide	Lbp/Jak2/Noct/Acod1/Cxcl16/Nod2/Il36a/Tnip3/Cd68/Gch1/Cxcl2/Ccl2/Tnfrsf1b/Cxcl1/Abca1/Zc3h12a/Il1a/Cxcl5/Cfh/Ltf/Cx3cl1/Acp5	22/456	265/17099	2.68337e-06	0.000410556	0.000315089	22
GO:0042060	wound healing	Plpp3/Jak2/Gata2/Adipor2/St3gal4/Cd34/Igf1/Fzd6/Wnt5a/Serpine2/Fgf1/Eng/Wfdc1/Pla2g4a/Hpse/Wnt4/Ccl2/Il1a/Cdkn1a/Cfh/Fbln1/Ceacam1/Hgfac/Cx3cl1/C3	25/456	333/17099	3.49565e-06	0.000517006	0.000396786	25
GO:0045785	positive regulation of cell adhesion	Plpp3/Jak2/St3gal4/Ihh/Thy1/Igf1/Zbtb16/Hyal1/Wnt5a/Lims2/Wnt4/Ccdc88b/Pnp/Icam1/Lif/Irf1/Ccl2/Bcl6/Vtcn1/Il1a/Nfkbiz/Shb/Nedd9/Fbln1/Ptpru/Itga2/Ceacam1/Cx3cl1/Cd24a/Hes1	30/456	448/17099	3.8938e-06	0.000557316	0.000427723	30
GO:0001655	urogenital system development	Lrp2/Zmpste24/Gata2/Aqp11/Sox17/Osr2/Amer1/Igf1/Zbtb16/Hoxa11/Wnt5a/Arl3/Wdr77/Klf15/Fgf1/Hoxd11/Osr1/Wnt4/Lama5/Tgfbr1/Lif/Robo1/Prom1/Cfh/Cd24a/Hes1	26/456	359/17099	4.30322e-06	0.000596668	0.000457924	26
GO:1900745	positive regulation of p38MAPK cascade	Mfhas1/Map3k3/Rell1/Xdh/Zc3h12a/Met/Gadd45b	7/456	27/17099	5.12252e-06	0.000672154	0.000515858	7
GO:0007162	negative regulation of cell adhesion	Jak2/Nexmif/Nf2/Ihh/Tnfrsf21/Serpine2/Jam2/Sema6a/Mbp/Irf1/Klf4/Bcl6/Vtcn1/Zc3h12a/Ass1/Fbln1/Muc1/Ceacam1/Acp5/Muc4/Cd24a/Sftpd/Arg1	23/456	297/17099	5.15061e-06	0.000672154	0.000515858	23
GO:0043588	skin development	Zmpste24/Fzd6/Wnt5a/Irf6/Ptgs1/Hpse/Lama5/Zfp36l1/Sprr1a/Epha2/St14/Sfn/Il1a/Sprr2e/Sprr2d/Sprr2h/Met/Itga2/Sprr2i/Ctsl/Sprr2b	21/456	257/17099	5.79155e-06	0.000714174	0.000548107	21	Epidermal
GO:0022408	negative regulation of cell-cell adhesion	Jak2/Nexmif/Nf2/Ihh/Tnfrsf21/Serpine2/Mbp/Irf1/Klf4/Bcl6/Vtcn1/Zc3h12a/Ass1/Ceacam1/Muc4/Cd24a/Sftpd/Arg1	18/456	197/17099	5.79451e-06	0.000714174	0.000548107	18
GO:0030216	keratinocyte differentiation	Irf6/Ptgs1/Zfp36l1/Sprr1a/Epha2/St14/Sfn/Il1a/Sprr2e/Sprr2d/Sprr2h/Sprr2i/Sprr2b	13/456	109/17099	6.63635e-06	0.000788895	0.000605453	13	Keratinocyte
GO:0070371	ERK1 and ERK2 cascade	Mt3/Mfhas1/Igf1/Zdhhc17/Fgf1/Sema6a/Nod2/Zfp36l1/Icam1/Lif/Camk2n1/Ctsh/Epha2/Dusp4/Klf4/Chil1/Ccl2/Il1a/Dusp6/Cxcl17/Fbln1/Ceacam1/Cx3cl1/C3	24/456	324/17099	6.88234e-06	0.000788895	0.000605453	24
GO:0061448	connective tissue development	Zmpste24/Pkdcc/Osr2/Amer1/Ihh/Igf1/Zbtb16/Hoxa11/Wnt5a/Selenom/Serpinh1/Sfrp2/Hoxd11/Pth1r/Osr1/Por/Tgfbr1/Sh3pxd2b/Trpm4/Cfh/Mycn	21/456	260/17099	6.93417e-06	0.000788895	0.000605453	21
GO:0001822	kidney development	Lrp2/Zmpste24/Aqp11/Sox17/Osr2/Amer1/Zbtb16/Hoxa11/Wnt5a/Arl3/Klf15/Fgf1/Hoxd11/Osr1/Wnt4/Lama5/Tgfbr1/Lif/Robo1/Prom1/Cfh/Cd24a/Hes1	23/456	303/17099	7.16653e-06	0.000794947	0.000610098	23
GO:0031960	response to corticosteroid	Jak2/Sgk1/Cdo1/Sult1a1/Bche/Scnn1a/Klf9/Por/Zfp36l1/Alpl/Ass1	11/456	80/17099	8.59131e-06	0.000928645	0.000712707	11	Klf9
GO:0071396	cellular response to lipid	Lbp/Jak2/Sgk1/Atp1a2/Igf1/Pid1/Acod1/Scnn1a/Klf9/Osr1/Cxcl16/Nod2/Il36a/Zfp36l1/Tnip3/Cd68/Gch1/Cxcl2/Ccl2/Tnfrsf1b/Cxcl1/Abca1/Zc3h12a/Il1a/Inhbb/Cxcl5/Cfh/Ltf/Pim1/Cx3cl1	30/456	468/17099	9.20901e-06	0.000928645	0.000712707	30	Klf9
GO:0060272	embryonic skeletal joint morphogenesis	Osr2/Hoxa11/Hyal1/Hoxd11/Osr1	5/456	12/17099	8.95224e-06	0.000928645	0.000712707	5
GO:2001237	negative regulation of extrinsic apoptotic signaling pathway	Bcl2l1/Dapk1/Igf1/Gclc/Zc3hc1/Faim2/Sfrp2/Tmbim1/Pea15a/Icam1/Tgfbr1/Cx3cl1	12/456	96/17099	9.20721e-06	0.000928645	0.000712707	12
GO:0010594	regulation of endothelial cell migration	Plpp3/Glul/Gata2/Igf1/Wnt5a/Plcg1/Map3k3/Fgf1/Lgmn/Epha2/Klf4/Zc3h12a/Bsg/Lcn2/Met/Ceacam1	16/456	166/17099	9.70368e-06	0.000956783	0.000734302	16
GO:0045444	fat cell differentiation	Gata2/Pex11a/Socs7/Noct/Igf1/Zbtb16/Wnt5a/Sfrp2/Mmp11/Zfp36l1/Ero1a/Klf4/Sh3pxd2b/Trpm4/Cebpd/Zc3h12a/Inhbb/Lrg1/Pim1/Hes1	20/456	246/17099	1.03906e-05	0.00100224	0.00076919	20
GO:1902042	negative regulation of extrinsic apoptotic signaling pathway via death domain receptors	Bcl2l1/Dapk1/Faim2/Sfrp2/Tmbim1/Pea15a/Icam1	7/456	30/17099	1.09575e-05	0.00103443	0.000793897	7
GO:0030856	regulation of epithelial cell differentiation	Osr1/Maff/Btg1/Zfp36l1/Tgfbr1/Lif/Xdh/Sfn/Dmbt1/Il1a/Prom1/Ceacam1/Cd24a/Mycn/Hes1	15/456	150/17099	1.1782e-05	0.0010891	0.000835848	15
GO:0010634	positive regulation of epithelial cell migration	Plpp3/Gata2/Igf1/Hyal1/Wnt5a/Plcg1/Map3k3/Fgf1/Lgmn/Ctsh/Zc3h12a/Bsg/Lcn2/Met/Itga2	15/456	152/17099	1.38257e-05	0.00125193	0.00096082	15
GO:0032102	negative regulation of response to external stimulus	Mfhas1/Cd34/Igf1/Acod1/Cd200/Rnf125/Wnt5a/Serpine2/Wfdc1/Sema6a/Wnt4/Nod2/Ier3/Macir/Ccl2/Tnfrsf1b/Robo1/Pglyrp1/Cxcl17/Ltf/Ceacam1/Cx3cl1/Acp5/Cd24a/Arg1	25/456	362/17099	1.48988e-05	0.00131424	0.00100864	25
GO:0010632	regulation of epithelial cell migration	Plpp3/Glul/Gata2/Igf1/Hyal1/Wnt5a/Plcg1/Map3k3/Fgf1/Lgmn/Ctsh/Epha2/Klf4/Zc3h12a/Bsg/Lcn2/Met/Itga2/Ceacam1	19/456	232/17099	1.55527e-05	0.00131424	0.00100864	19
GO:0042733	embryonic digit morphogenesis	Osr2/Ihh/Zbtb16/Hoxa11/Fzd6/Wnt5a/Sfrp2/Hoxd11/Osr1/Mycn	10/456	70/17099	1.56229e-05	0.00131424	0.00100864	10
GO:0072001	renal system development	Lrp2/Zmpste24/Aqp11/Sox17/Osr2/Amer1/Zbtb16/Hoxa11/Wnt5a/Arl3/Klf15/Fgf1/Hoxd11/Osr1/Wnt4/Lama5/Tgfbr1/Lif/Robo1/Prom1/Cfh/Cd24a/Hes1	23/456	318/17099	1.56986e-05	0.00131424	0.00100864	23
GO:0043491	protein kinase B signaling	Lrp2/Mt3/Mfhas1/Rcn3/Igf1/Eng/Hpse/Csf3/Zfp36l1/Tgfbr1/Epha2/Klf4/Xdh/Chil1/Ccl2/Met/Cx3cl1	17/456	193/17099	1.69908e-05	0.00137168	0.00105272	17
GO:0043542	endothelial cell migration	Plpp3/Glul/Gata2/Igf1/Wnt5a/Plcg1/Map3k3/Fgf1/Lgmn/Tgfbr1/Epha2/Klf4/Robo1/Zc3h12a/Bsg/Lcn2/Met/Ceacam1	18/456	213/17099	1.7003e-05	0.00137168	0.00105272	18
GO:2000377	regulation of reactive oxygen species metabolic process	Mt3/Pid1/Acod1/Fbln5/Itgam/Ier3/Noxa1/Gch1/Xdh/Cxcl1/Zc3h12a/Lcn2/Cdkn1a/Acp5/Mycn	15/456	155/17099	1.74815e-05	0.00138224	0.00106083	15
GO:0072089	stem cell proliferation	Sox17/Nf2/Cd34/Wnt5a/Sfrp2/Zfp36l1/Cxcl1/Shb/Fbln1/Pim1	10/456	71/17099	1.7757e-05	0.00138224	0.00106083	10
GO:0050728	negative regulation of inflammatory response	Mfhas1/Igf1/Acod1/Cd200/Wfdc1/Nod2/Ier3/Macir/Tnfrsf1b/Pglyrp1/Cxcl17/Cx3cl1/Acp5/Cd24a	14/456	138/17099	1.94939e-05	0.00149128	0.00114451	14
GO:0043903	regulation of biological process involved in symbiotic interaction	Trim35/Tmprss4/Trim15/Cxcl1/Bsg/Cxcl5/Fbln1/Ltf/Sftpd/Arg1	10/456	72/17099	2.0137e-05	0.00151437	0.00116223	10
GO:0051384	response to glucocorticoid	Jak2/Sgk1/Cdo1/Sult1a1/Bche/Klf9/Por/Zfp36l1/Alpl/Ass1	10/456	74/17099	2.57277e-05	0.00170667	0.00130982	10	Klf9
GO:0072009	nephron epithelium development	Aqp11/Hoxa11/Klf15/Fgf1/Hoxd11/Osr1/Wnt4/Lama5/Lif/Prom1/Cd24a/Hes1	12/456	105/17099	2.31718e-05	0.00170667	0.00130982	12
GO:0045995	regulation of embryonic development	Sox17/Osr2/Noct/Lama2/Sfrp2/Osr1/Wnt4/Lama5/Hes1	9/456	59/17099	2.42611e-05	0.00170667	0.00130982	9
GO:0060348	bone development	Zmpste24/Osr2/Amer1/Ihh/Igf1/Zbtb16/Hoxa11/Bbx/Serpinh1/Sfrp2/Hoxd11/Por/Sh3pxd2b/Alpl/Ttc9/Cfh/Ltf/Acp5	18/456	219/17099	2.47222e-05	0.00170667	0.00130982	18
GO:0001501	skeletal system development	Zmpste24/Pkdcc/Osr2/Amer1/Ihh/Hoxd9/Igf1/Zbtb16/Hoxa11/Hoxa10/Hyal1/Bbx/Wnt5a/Serpinh1/Sfrp2/Hoxd11/Pth1r/Osr1/Por/Tgfbr1/Epha2/Mdfi/Sh3pxd2b/Alpl/Fgfrl1/Ttc9/Cfh/Ltf/Acp5/Mycn	30/456	493/17099	2.48925e-05	0.00170667	0.00130982	30
GO:0070372	regulation of ERK1 and ERK2 cascade	Mt3/Mfhas1/Igf1/Zdhhc17/Fgf1/Sema6a/Nod2/Icam1/Lif/Camk2n1/Epha2/Dusp4/Klf4/Chil1/Ccl2/Il1a/Dusp6/Cxcl17/Fbln1/Ceacam1/Cx3cl1/C3	22/456	305/17099	2.49811e-05	0.00170667	0.00130982	22
GO:0010595	positive regulation of endothelial cell migration	Plpp3/Gata2/Igf1/Wnt5a/Plcg1/Map3k3/Fgf1/Lgmn/Zc3h12a/Bsg/Lcn2/Met	12/456	106/17099	2.551e-05	0.00170667	0.00130982	12
GO:0002697	regulation of immune effector process	Lbp/Gata2/Wnt5a/Nod2/Cfhr4/Pnp/Itgam/Irf1/Ccl2/Tnfrsf1b/Bcl6/Trpm4/Cxcl1/Zc3h12a/Nfkbiz/Pglyrp1/Cxcl5/Shb/Cfh/Tnfsf13/Ceacam1/Muc4/Cd24a/Arg1/C3	25/456	374/17099	2.57713e-05	0.00170667	0.00130982	25
GO:0002250	adaptive immune response	Jak2/Tnfrsf21/Rnf125/Pla2g4a/Nod2/Pnp/Unc93b1/Icam1/Ctsh/Irf1/Igha/Jchain/Igkc/Tnfrsf1b/Bcl6/Trpm4/Vtcn1/Zc3h12a/Nfkbiz/Bcl3/Cfh/Tnfsf13/Muc4/Cfi/Cd24a/Arg1/C3	27/456	424/17099	2.89945e-05	0.00189189	0.00145197	27
GO:0072080	nephron tubule development	Aqp11/Hoxa11/Fgf1/Hoxd11/Osr1/Wnt4/Lama5/Lif/Prom1/Cd24a/Hes1	11/456	91/17099	2.9832e-05	0.00191833	0.00147226	11
GO:0050900	leukocyte migration	Lbp/St3gal4/Cd34/Thy1/Cd200/Wnt5a/Jam2/Cxcl16/Nod2/Lgmn/Icam1/Itgam/Cxcl2/Ccl2/Trpm4/Cxcl1/Il1a/Bsg/Cxcl5/Cxcl17/Fut9/Itga2/Cx3cl1/Cd24a	24/456	355/17099	3.11203e-05	0.00197258	0.0015139	24
GO:0051249	regulation of lymphocyte activation	Ihh/Thy1/Tnfrsf21/Igf1/Zbtb16/Ccdc88b/Nod2/Pnp/Zfp36l1/Irf1/Igha/Igkc/Ccl2/Tnfrsf1b/Bcl6/Vtcn1/Zc3h12a/Il1a/Nfkbiz/Pglyrp1/Shb/Cdkn1a/Tnfsf13/Ceacam1/Cd24a/Sftpd/Hes1/Arg1	28/456	451/17099	3.25407e-05	0.00199331	0.0015298	28
GO:0048736	appendage development	Pkdcc/Osr2/Ihh/Hoxd9/Zbtb16/Hoxa11/Mbnl1/Hoxa10/Fzd6/Wnt5a/Sfrp2/Hoxd11/Irf6/Osr1/Prkab1/Mycn	16/456	183/17099	3.2795e-05	0.00199331	0.0015298	16
GO:0060173	limb development	Pkdcc/Osr2/Ihh/Hoxd9/Zbtb16/Hoxa11/Mbnl1/Hoxa10/Fzd6/Wnt5a/Sfrp2/Hoxd11/Irf6/Osr1/Prkab1/Mycn	16/456	183/17099	3.2795e-05	0.00199331	0.0015298	16
GO:0097191	extrinsic apoptotic signaling pathway	Jak2/Bcl2l1/Dapk1/Igf1/Gclc/Zc3hc1/Faim2/Sfrp2/Tmbim1/Skil/Pea15a/Icam1/Tgfbr1/Tnfrsf1b/Il1a/Tnfsf10/Lcn2/Cx3cl1	18/456	224/17099	3.33961e-05	0.00199955	0.00153459	18
GO:0002062	chondrocyte differentiation	Pkdcc/Osr2/Ihh/Zbtb16/Hoxa11/Serpinh1/Sfrp2/Hoxd11/Pth1r/Osr1/Por/Tgfbr1	12/456	109/17099	3.37989e-05	0.00199955	0.00153459	12
GO:0001667	ameboidal-type cell migration	Plpp3/Glul/Gata2/Sox17/Adipor2/Igf1/Hyal1/Pmp22/Wnt5a/Plcg1/Map3k3/Fgf1/Sema6a/Lama5/Lgmn/Tgfbr1/Ctsh/Epha2/Macir/Klf4/Robo1/Zc3h12a/Bsg/Lcn2/Met/Itga2/Ceacam1	27/456	429/17099	3.55393e-05	0.0020446	0.00156917	27
GO:0061005	cell differentiation involved in kidney development	Amer1/Klf15/Osr1/Wnt4/Lif/Prom1/Cd24a/Hes1	8/456	48/17099	3.55756e-05	0.0020446	0.00156917	8
GO:0051251	positive regulation of lymphocyte activation	Ihh/Thy1/Igf1/Zbtb16/Ccdc88b/Nod2/Pnp/Irf1/Igha/Igkc/Ccl2/Bcl6/Vtcn1/Il1a/Nfkbiz/Shb/Cdkn1a/Tnfsf13/Ceacam1/Cd24a/Hes1	21/456	290/17099	3.5943e-05	0.0020446	0.00156917	21
GO:0072593	reactive oxygen species metabolic process	Mt3/Pid1/Acod1/Fbln5/Itgam/Ier3/Noxa1/Gch1/Sh3pxd2b/Xdh/Cxcl1/Noxo1/Zc3h12a/Lcn2/Met/Cdkn1a/Acp5/Mycn	18/456	226/17099	3.75623e-05	0.0020833	0.00159887	18
GO:1903039	positive regulation of leukocyte cell-cell adhesion	St3gal4/Ihh/Thy1/Igf1/Zbtb16/Ccdc88b/Pnp/Icam1/Irf1/Ccl2/Bcl6/Vtcn1/Il1a/Nfkbiz/Shb/Ceacam1/Cd24a/Hes1	18/456	226/17099	3.75623e-05	0.0020833	0.00159887	18
GO:0019730	antimicrobial humoral response	Acod1/Nod2/Jchain/Cxcl2/Cxcl1/Dmbt1/Wfdc18/Bcl3/Pglyrp1/Cxcl5/Ltf/Sftpd	12/456	111/17099	4.0543e-05	0.00222086	0.00170444	12
GO:1902041	regulation of extrinsic apoptotic signaling pathway via death domain receptors	Bcl2l1/Dapk1/Faim2/Sfrp2/Tmbim1/Skil/Pea15a/Icam1	8/456	49/17099	4.15373e-05	0.00224757	0.00172494	8
GO:0030324	lung development	Pkdcc/Heg1/Hopx/Gli1/Rcn3/Igf1/Wnt5a/Wwp1/Fgf1/Lama5/Lif/Ctsh/Chil1/Hs6st1/Sftpd/Mycn/Hes1	17/456	208/17099	4.44039e-05	0.00237374	0.00182177	17
GO:0110110	positive regulation of animal organ morphogenesis	Cd34/Hoxa11/Wnt5a/Fgf1/Hoxd11/Wnt4/Robo1	7/456	37/17099	4.71591e-05	0.00243865	0.00187159	7
GO:0006801	superoxide metabolic process	Mt3/Fbln5/Itgam/Noxa1/Gch1/Sh3pxd2b/Cxcl1/Noxo1/Acp5	9/456	64/17099	4.72671e-05	0.00243865	0.00187159	9
GO:0032720	negative regulation of tumor necrosis factor production	Lbp/Cd34/Igf1/Nod2/Zc3h12a/Bcl3/Cx3cl1/Acp5/Cd24a	9/456	64/17099	4.72671e-05	0.00243865	0.00187159	9
GO:0060562	epithelial tube morphogenesis	Lrp2/Sox17/Ihh/Igf1/Hoxa11/Cobl/Fzd6/Wnt5a/Fgf1/Eng/Sfrp2/Hoxd11/Osr1/Wnt4/Lama5/Ctsh/Epha2/St14/Robo1/Bsg/Lcn2/Met/Mycn/Hes1	24/456	365/17099	4.84792e-05	0.00247244	0.00189752	24
GO:0010631	epithelial cell migration	Plpp3/Glul/Gata2/Igf1/Hyal1/Wnt5a/Plcg1/Map3k3/Fgf1/Lgmn/Tgfbr1/Ctsh/Epha2/Klf4/Robo1/Zc3h12a/Bsg/Lcn2/Met/Itga2/Ceacam1	21/456	297/17099	5.08657e-05	0.00256467	0.00196831	21
GO:0030323	respiratory tube development	Pkdcc/Heg1/Hopx/Gli1/Rcn3/Igf1/Wnt5a/Wwp1/Fgf1/Lama5/Lif/Ctsh/Chil1/Hs6st1/Sftpd/Mycn/Hes1	17/456	211/17099	5.31715e-05	0.00262044	0.00201111	17
GO:1903556	negative regulation of tumor necrosis factor superfamily cytokine production	Lbp/Cd34/Igf1/Nod2/Zc3h12a/Bcl3/Cx3cl1/Acp5/Cd24a	9/456	65/17099	5.35876e-05	0.00262044	0.00201111	9
GO:0003002	regionalization	Lrp2/Sox17/Gli1/Hoxd9/Zbtb16/Hoxa11/Hoxa10/Cobl/Wnt5a/Wdr77/Fgf1/Sfrp2/Hoxd11/Osr1/Btg2/Tgfbr1/Itgam/Mdfi/Robo1/Pcsk6/Bhlhe40/Hes1/C3	23/456	344/17099	5.38219e-05	0.00262044	0.00201111	23
GO:0061326	renal tubule development	Aqp11/Hoxa11/Fgf1/Hoxd11/Osr1/Wnt4/Lama5/Lif/Prom1/Cd24a/Hes1	11/456	97/17099	5.43342e-05	0.00262044	0.00201111	11
GO:0038066	p38MAPK cascade	Mfhas1/Map3k3/Rell1/Zfp36l1/Xdh/Zc3h12a/Met/Gadd45b	8/456	51/17099	5.59779e-05	0.00264527	0.00203017	8
GO:0090132	epithelium migration	Plpp3/Glul/Gata2/Igf1/Hyal1/Wnt5a/Plcg1/Map3k3/Fgf1/Lgmn/Tgfbr1/Ctsh/Epha2/Klf4/Robo1/Zc3h12a/Bsg/Lcn2/Met/Itga2/Ceacam1	21/456	299/17099	5.60414e-05	0.00264527	0.00203017	21
GO:0046209	nitric oxide metabolic process	Jak2/Cd34/Igf1/Cyb5r3/Por/Icam1/Klf4/Zc3h12a/Ass1/Acp5	10/456	81/17099	5.69754e-05	0.00266105	0.00204228	10
GO:0090130	tissue migration	Plpp3/Glul/Gata2/Igf1/Hyal1/Wnt5a/Plcg1/Map3k3/Fgf1/Lgmn/Tgfbr1/Ctsh/Epha2/Klf4/Robo1/Zc3h12a/Bsg/Lcn2/Met/Itga2/Ceacam1	21/456	301/17099	6.16818e-05	0.00283727	0.00217752	21
GO:0051216	cartilage development	Zmpste24/Pkdcc/Osr2/Ihh/Zbtb16/Hoxa11/Wnt5a/Serpinh1/Sfrp2/Hoxd11/Pth1r/Osr1/Por/Tgfbr1/Cfh/Mycn	16/456	193/17099	6.24567e-05	0.00283727	0.00217752	16
GO:0042326	negative regulation of phosphorylation	Plpp3/Heg1/Nf2/Thy1/Igf1/Pid1/Eng/Sfrp2/Nupr1/Camk2n1/Ier3/Irf1/Xdh/Gprc5a/Cblc/Zc3h12a/Pmepa1/Dusp6/Shb/Met/Cdkn1a/Fbln1/Ceacam1/Gadd45b	24/456	371/17099	6.26668e-05	0.00283727	0.00217752	24
GO:0060349	bone morphogenesis	Zmpste24/Osr2/Ihh/Hoxa11/Serpinh1/Sfrp2/Hoxd11/Por/Alpl/Ltf/Acp5	11/456	99/17099	6.56468e-05	0.00294217	0.00225803	11
GO:0001933	negative regulation of protein phosphorylation	Plpp3/Heg1/Nf2/Thy1/Igf1/Pid1/Eng/Sfrp2/Camk2n1/Irf1/Xdh/Gprc5a/Cblc/Zc3h12a/Pmepa1/Dusp6/Shb/Met/Cdkn1a/Fbln1/Ceacam1/Gadd45b	22/456	326/17099	6.79665e-05	0.00300138	0.00230347	22
GO:0060541	respiratory system development	Pkdcc/Heg1/Hopx/Gli1/Rcn3/Igf1/Wnt5a/Wwp1/Fgf1/Lama5/Lif/Ctsh/Chil1/Hs6st1/Fgfrl1/Sftpd/Mycn/Hes1	18/456	237/17099	6.98386e-05	0.00300138	0.00230347	18
GO:2001057	reactive nitrogen species metabolic process	Jak2/Cd34/Igf1/Cyb5r3/Por/Icam1/Klf4/Zc3h12a/Ass1/Acp5	10/456	83/17099	7.03616e-05	0.00300138	0.00230347	10
GO:0052547	regulation of peptidase activity	Jak2/Mt3/Dapk1/Rcn3/Igf1/Ctsd/Serpine2/Grin2b/Serpinh1/Sfrp2/Wfdc1/Rps6ka1/Por/Lgmn/Mbp/Ctsh/Klf4/Xdh/Sfn/Robo1/Wfdc18/Tnfsf10/Ltf/Spink12	24/456	374/17099	7.10702e-05	0.00300138	0.00230347	24
GO:0030326	embryonic limb morphogenesis	Osr2/Ihh/Hoxd9/Zbtb16/Hoxa11/Mbnl1/Hoxa10/Fzd6/Wnt5a/Sfrp2/Hoxd11/Osr1/Mycn	13/456	136/17099	7.16112e-05	0.00300138	0.00230347	13
GO:0035113	embryonic appendage morphogenesis	Osr2/Ihh/Hoxd9/Zbtb16/Hoxa11/Mbnl1/Hoxa10/Fzd6/Wnt5a/Sfrp2/Hoxd11/Osr1/Mycn	13/456	136/17099	7.16112e-05	0.00300138	0.00230347	13
GO:0032680	regulation of tumor necrosis factor production	Lbp/Jak2/Cd34/Igf1/Wnt5a/Nod2/Ccl2/Zc3h12a/Il1a/Bcl3/Ifngr1/Ltf/Cx3cl1/Acp5/Cd24a	15/456	175/17099	7.21579e-05	0.00300138	0.00230347	15
GO:0048732	gland development	Zmpste24/Jak2/Gata2/Gli1/Cdo1/Asl/Hoxd9/Igf1/Cobl/Wnt5a/Serpine2/Wdr77/Lims2/Fgf1/Irf6/Wnt4/Rps6ka1/Lama5/Tgfbr1/Epha2/Xdh/Robo1/Met/Ceacam1/Elf3/Hes1	26/456	423/17099	7.31912e-05	0.00300138	0.00230347	26
GO:0031098	stress-activated protein kinase signaling cascade	Zmpste24/Mfhas1/Wnt5a/Map3k3/Hacd3/Sfrp2/Klhdc10/Rell1/Nod2/Zfp36l1/Mdfi/Xdh/Zc3h12a/Il1a/Mapk13/Met/Ceacam1/Gadd45b	18/456	238/17099	7.37324e-05	0.00300138	0.00230347	18
GO:0048705	skeletal system morphogenesis	Zmpste24/Osr2/Ihh/Hoxd9/Hoxa11/Hyal1/Serpinh1/Sfrp2/Hoxd11/Osr1/Por/Tgfbr1/Mdfi/Sh3pxd2b/Alpl/Ltf/Acp5/Mycn	18/456	238/17099	7.37324e-05	0.00300138	0.00230347	18
GO:0001819	positive regulation of cytokine production	Lbp/Jak2/Il17rb/Heg1/Cd34/Cd200/Wnt5a/Hpse/Ccdc88b/Nod2/Pnp/Il36a/Unc93b1/Mbp/Irf1/Trim15/Chil1/Ccl2/Vtcn1/Il1a/Bsg/Bcl3/Ifngr1/Cxcl17/Sting1/Mapk13/Cx3cl1/C3	28/456	473/17099	7.48168e-05	0.00301784	0.0023161	28
GO:0030198	extracellular matrix organization	Col15a1/Ihh/Angptl7/Mfap4/Pmp22/Ric1/Crtap/Fbln5/Serpinh1/Eng/Sfrp2/Mmp11/Tgfbr1/Ero1a/Sh3pxd2b/Tnfrsf1b/Noxo1/Bcl3/Fbln1/Elf3	20/456	283/17099	7.69848e-05	0.00307731	0.00236174	20
GO:0071425	hematopoietic stem cell proliferation	Cd34/Wnt5a/Sfrp2/Cxcl1/Shb/Pim1	6/456	28/17099	7.96161e-05	0.00311809	0.00239304	6
GO:1900744	regulation of p38MAPK cascade	Mfhas1/Map3k3/Rell1/Xdh/Zc3h12a/Met/Gadd45b	7/456	40/17099	7.97039e-05	0.00311809	0.00239304	7
GO:0043062	extracellular structure organization	Col15a1/Ihh/Angptl7/Mfap4/Pmp22/Ric1/Crtap/Fbln5/Serpinh1/Eng/Sfrp2/Mmp11/Tgfbr1/Ero1a/Sh3pxd2b/Tnfrsf1b/Noxo1/Bcl3/Fbln1/Elf3	20/456	284/17099	8.08159e-05	0.00311809	0.00239304	20
GO:0045229	external encapsulating structure organization	Col15a1/Ihh/Angptl7/Mfap4/Pmp22/Ric1/Crtap/Fbln5/Serpinh1/Eng/Sfrp2/Mmp11/Tgfbr1/Ero1a/Sh3pxd2b/Tnfrsf1b/Noxo1/Bcl3/Fbln1/Elf3	20/456	284/17099	8.08159e-05	0.00311809	0.00239304	20
GO:1903555	regulation of tumor necrosis factor superfamily cytokine production	Lbp/Jak2/Cd34/Igf1/Wnt5a/Nod2/Ccl2/Zc3h12a/Il1a/Bcl3/Ifngr1/Ltf/Cx3cl1/Acp5/Cd24a	15/456	177/17099	8.21086e-05	0.00314066	0.00241036	15
GO:0045600	positive regulation of fat cell differentiation	Noct/Igf1/Zbtb16/Sfrp2/Zfp36l1/Sh3pxd2b/Trpm4/Zc3h12a/Pim1	9/456	69/17099	8.64729e-05	0.00327932	0.00251678	9
GO:0035107	appendage morphogenesis	Pkdcc/Osr2/Ihh/Hoxd9/Zbtb16/Hoxa11/Mbnl1/Hoxa10/Fzd6/Wnt5a/Sfrp2/Hoxd11/Osr1/Mycn	14/456	159/17099	9.35402e-05	0.00348771	0.00267671	14
GO:0035108	limb morphogenesis	Pkdcc/Osr2/Ihh/Hoxd9/Zbtb16/Hoxa11/Mbnl1/Hoxa10/Fzd6/Wnt5a/Sfrp2/Hoxd11/Osr1/Mycn	14/456	159/17099	9.35402e-05	0.00348771	0.00267671	14
GO:0031348	negative regulation of defense response	Mfhas1/Igf1/Acod1/Cd200/Rnf125/Wfdc1/Nod2/Ier3/Macir/Tnfrsf1b/Pglyrp1/Cxcl17/Ceacam1/Cx3cl1/Acp5/Cd24a/Arg1	17/456	221/17099	9.44461e-05	0.00349215	0.00268012	17
GO:0061036	positive regulation of cartilage development	Pkdcc/Zbtb16/Hoxa11/Wnt5a/Hoxd11/Por	6/456	29/17099	9.81429e-05	0.00358054	0.00274796	6
GO:0032640	tumor necrosis factor production	Lbp/Jak2/Cd34/Igf1/Wnt5a/Nod2/Ccl2/Zc3h12a/Il1a/Bcl3/Ifngr1/Ltf/Cx3cl1/Acp5/Cd24a	15/456	180/17099	9.92813e-05	0.00358054	0.00274796	15
GO:0044403	biological process involved in symbiotic interaction	Jak2/Trim35/Tmprss4/Icam1/Trim15/Stom/Cxcl1/Zc3h12a/Bsg/Pglyrp1/Cxcl5/Fbln1/Ltf/Ceacam1/Ctsl/Sftpd/Arg1	17/456	222/17099	9.98198e-05	0.00358054	0.00274796	17
GO:2001236	regulation of extrinsic apoptotic signaling pathway	Bcl2l1/Dapk1/Igf1/Gclc/Zc3hc1/Faim2/Sfrp2/Tmbim1/Skil/Pea15a/Icam1/Tgfbr1/Tnfsf10/Cx3cl1	14/456	160/17099	0.000100065	0.00358054	0.00274796	14
GO:0050870	positive regulation of T cell activation	Ihh/Thy1/Igf1/Zbtb16/Ccdc88b/Pnp/Irf1/Ccl2/Bcl6/Vtcn1/Il1a/Nfkbiz/Shb/Ceacam1/Cd24a/Hes1	16/456	202/17099	0.00010717	0.00380409	0.00291953	16
GO:0045598	regulation of fat cell differentiation	Gata2/Noct/Igf1/Zbtb16/Wnt5a/Sfrp2/Mmp11/Zfp36l1/Sh3pxd2b/Trpm4/Zc3h12a/Pim1/Hes1	13/456	142/17099	0.00011149	0.00392604	0.00301312	13
GO:0071706	tumor necrosis factor superfamily cytokine production	Lbp/Jak2/Cd34/Igf1/Wnt5a/Nod2/Ccl2/Zc3h12a/Il1a/Bcl3/Ifngr1/Ltf/Cx3cl1/Acp5/Cd24a	15/456	182/17099	0.000112399	0.0039269	0.00301378	15
GO:0051896	regulation of protein kinase B signaling	Lrp2/Mfhas1/Rcn3/Igf1/Eng/Hpse/Csf3/Tgfbr1/Epha2/Klf4/Xdh/Chil1/Met/Cx3cl1	14/456	162/17099	0.000114309	0.0039624	0.00304102	14
GO:0050878	regulation of body fluid levels	Jak2/Hsd11b2/Heg1/St3gal4/Cd34/Cdo1/Fzd6/Serpine2/Scnn1a/Pla2g4a/Hpse/Xdh/Sfn/Met/Cfh/Fbln1/Kcnn4/Ceacam1/Hgfac/Cx3cl1/C3	21/456	315/17099	0.000117488	0.00404103	0.00310137	21
GO:0072006	nephron development	Aqp11/Hoxa11/Klf15/Fgf1/Hoxd11/Osr1/Wnt4/Lama5/Lif/Prom1/Cfh/Cd24a/Hes1	13/456	143/17099	0.000119725	0.0040761	0.00312828	13
GO:2001233	regulation of apoptotic signaling pathway	Jak2/Bcl2l1/Dapk1/Igf1/Ivns1abp/Gclc/Zc3hc1/Pmp22/Faim2/Sfrp2/Tmbim1/Wnt4/Nupr1/Skil/Pea15a/Icam1/Tgfbr1/Ier3/Ctsh/Bmf/Inhbb/Tnfsf10/Muc1/Cx3cl1	24/456	387/17099	0.000120345	0.0040761	0.00312828	24
GO:0002460	adaptive immune response based on somatic recombination of immune receptors built from immunoglobulin superfamily domains	Pla2g4a/Nod2/Pnp/Icam1/Ctsh/Irf1/Igha/Igkc/Tnfrsf1b/Bcl6/Trpm4/Zc3h12a/Nfkbiz/Bcl3/Cfh/Tnfsf13/Muc4/Cfi/Cd24a/Arg1/C3	21/456	317/17099	0.000128341	0.004314	0.00331086	21
GO:0050863	regulation of T cell activation	Ihh/Thy1/Tnfrsf21/Igf1/Zbtb16/Ccdc88b/Pnp/Irf1/Ccl2/Tnfrsf1b/Bcl6/Vtcn1/Zc3h12a/Il1a/Nfkbiz/Shb/Ceacam1/Cd24a/Sftpd/Hes1/Arg1	21/456	318/17099	0.000134093	0.00447346	0.00343324	21
GO:0051403	stress-activated MAPK cascade	Mfhas1/Wnt5a/Map3k3/Hacd3/Sfrp2/Klhdc10/Rell1/Nod2/Zfp36l1/Mdfi/Xdh/Zc3h12a/Il1a/Mapk13/Met/Ceacam1/Gadd45b	17/456	228/17099	0.000138067	0.00457168	0.00350862	17
GO:0032874	positive regulation of stress-activated MAPK cascade	Mfhas1/Wnt5a/Map3k3/Klhdc10/Rell1/Nod2/Xdh/Zc3h12a/Il1a/Met/Ceacam1/Gadd45b	12/456	126/17099	0.000139727	0.00459235	0.00352449	12
GO:0031400	negative regulation of protein modification process	Plpp3/Heg1/Mfhas1/Nf2/Thy1/Igf1/Ivns1abp/Gclc/Pid1/Crtap/Klf15/Eng/Sfrp2/Camk2n1/Irf1/Xdh/Gprc5a/Cblc/Zc3h12a/Ncoa7/Pmepa1/Dusp6/Shb/Met/Cdkn1a/Fbln1/Ceacam1/Gadd45b	28/456	491/17099	0.000140928	0.00459779	0.00352866	28
GO:0008630	intrinsic apoptotic signaling pathway in response to DNA damage	Bcl2l1/Nupr1/Pnp/Skil/Ier3/Epha2/Tnfrsf1b/Sfn/Bcl3/Cdkn1a/Muc1	11/456	108/17099	0.000144987	0.00469568	0.00360379	11
GO:0032332	positive regulation of chondrocyte differentiation	Pkdcc/Zbtb16/Hoxa11/Hoxd11/Por	5/456	20/17099	0.000146862	0.00472192	0.00362393	5
GO:2001234	negative regulation of apoptotic signaling pathway	Bcl2l1/Dapk1/Igf1/Ivns1abp/Gclc/Zc3hc1/Faim2/Sfrp2/Tmbim1/Wnt4/Pea15a/Icam1/Tgfbr1/Ier3/Bmf/Muc1/Cx3cl1	17/456	230/17099	0.000153398	0.00489659	0.00375798	17
GO:0022612	gland morphogenesis	Gli1/Igf1/Wnt5a/Lims2/Fgf1/Wnt4/Rps6ka1/Lama5/Epha2/Robo1/Met/Ceacam1/Elf3	13/456	147/17099	0.000158134	0.00497654	0.00381934	13
GO:0009952	anterior/posterior pattern specification	Sox17/Hoxd9/Zbtb16/Hoxa11/Hoxa10/Cobl/Wnt5a/Wdr77/Sfrp2/Hoxd11/Osr1/Btg2/Tgfbr1/Pcsk6/Bhlhe40/Hes1	16/456	209/17099	0.000159267	0.00497654	0.00381934	16
GO:0042098	T cell proliferation	Ihh/Tnfrsf21/Igf1/Wnt4/Ccdc88b/Pnp/Itgam/Irf1/Tnfrsf1b/Vtcn1/Il1a/Ceacam1/Cd24a/Sftpd/Hes1/Arg1	16/456	209/17099	0.000159267	0.00497654	0.00381934	16
GO:2000242	negative regulation of reproductive process	Ovgp1/Igf1/Wnt5a/Wdr77/Wnt4/Lif/Il1a/Shb	8/456	59/17099	0.000161825	0.00500125	0.00383831	8
GO:0070304	positive regulation of stress-activated protein kinase signaling cascade	Mfhas1/Wnt5a/Map3k3/Klhdc10/Rell1/Nod2/Xdh/Zc3h12a/Il1a/Met/Ceacam1/Gadd45b	12/456	128/17099	0.000162312	0.00500125	0.00383831	12
GO:0042110	T cell activation	Ihh/Thy1/Tnfrsf21/Igf1/Zbtb16/Wwp1/Wnt4/Ccdc88b/Pnp/Zfp36l1/Icam1/Itgam/Irf1/Ccl2/Tnfrsf1b/Bcl6/Vtcn1/Zc3h12a/Il1a/Nfkbiz/Bcl3/Shb/Ceacam1/Ctsl/Cd24a/Sftpd/Hes1/Arg1	28/456	497/17099	0.000172492	0.00527825	0.0040509	28
GO:0010574	regulation of vascular endothelial growth factor production	Hpse/Ccl2/Il1a/Bsg/Cxcl17/C3	6/456	32/17099	0.000174968	0.00531736	0.00408091	6
GO:0006956	complement activation	Mfap4/Cfhr4/Igha/Igkc/Cfb/Cfh/Cfi/C3	8/456	60/17099	0.000182432	0.00549274	0.00421551	8
GO:0070997	neuron death	Jak2/Mt3/Bcl2l1/Cd34/Tnfrsf21/Igf1/Gclc/Cd200/Wnt5a/Faim2/Grin2b/Btg2/Nupr1/Lgmn/Itgam/Casp7/Cxcl2/Ccl2/Tnfrsf1b/Ncoa7/Fos/Lcn2/Cx3cl1/Egln3	24/456	398/17099	0.000183745	0.00549274	0.00421551	24
GO:0001570	vasculogenesis	Heg1/Sox17/Cd34/Fgf1/Eng/Zfp36l1/Epha2/Xdh/Junb/Ceacam1	10/456	93/17099	0.000184453	0.00549274	0.00421551	10
GO:0007517	muscle organ development	Lrp2/Heg1/Hoxd9/Fbxo22/Fhl1/Mbnl1/Pmp22/Wnt5a/Eng/Btg2/Maff/Nupr1/Cd164/Skil/Lama5/Tgfbr1/Lif/Fos/Fgfrl1/Met	20/456	303/17099	0.000193794	0.00573244	0.00439947	20
GO:0042129	regulation of T cell proliferation	Ihh/Tnfrsf21/Igf1/Ccdc88b/Pnp/Irf1/Tnfrsf1b/Vtcn1/Il1a/Ceacam1/Cd24a/Sftpd/Hes1/Arg1	14/456	171/17099	0.000202357	0.00589779	0.00452637	14
GO:0006809	nitric oxide biosynthetic process	Jak2/Cd34/Igf1/Cyb5r3/Icam1/Klf4/Zc3h12a/Ass1/Acp5	9/456	77/17099	0.000203997	0.00589779	0.00452637	9
GO:0045123	cellular extravasation	St3gal4/Thy1/Jam2/Icam1/Itgam/Ccl2/Il1a/Fut9/Cx3cl1	9/456	77/17099	0.000203997	0.00589779	0.00452637	9
GO:0010563	negative regulation of phosphorus metabolic process	Plpp3/Heg1/Mfhas1/Nf2/Thy1/Igf1/Pid1/Eng/Sfrp2/Nupr1/Camk2n1/Ier3/Irf1/Xdh/Gprc5a/Cblc/Zc3h12a/Pmepa1/Dusp6/Shb/Met/Cdkn1a/Fbln1/Ceacam1/Gadd45b	25/456	426/17099	0.00020603	0.00589779	0.00452637	25
GO:0045936	negative regulation of phosphate metabolic process	Plpp3/Heg1/Mfhas1/Nf2/Thy1/Igf1/Pid1/Eng/Sfrp2/Nupr1/Camk2n1/Ier3/Irf1/Xdh/Gprc5a/Cblc/Zc3h12a/Pmepa1/Dusp6/Shb/Met/Cdkn1a/Fbln1/Ceacam1/Gadd45b	25/456	426/17099	0.00020603	0.00589779	0.00452637	25
GO:0072182	regulation of nephron tubule epithelial cell differentiation	Osr1/Lif/Prom1/Cd24a	4/456	12/17099	0.000208426	0.00592812	0.00454965	4
GO:0002764	immune response-regulating signaling pathway	Lbp/Mfhas1/Thy1/Tnfrsf21/Acod1/Rnf125/Plcg1/Nod2/Unc93b1/Ctsh/Irf1/Igha/Tnip3/Igkc/Trim15/Pigr/Vtcn1/Zc3h12a/Nfkbiz/Shb/Ltf/Kcnn4	22/456	353/17099	0.000213695	0.00603909	0.00463482	22
GO:0070302	regulation of stress-activated protein kinase signaling cascade	Zmpste24/Mfhas1/Wnt5a/Map3k3/Sfrp2/Klhdc10/Rell1/Nod2/Mdfi/Xdh/Zc3h12a/Il1a/Met/Ceacam1/Gadd45b	15/456	193/17099	0.00021505	0.00603909	0.00463482	15
GO:0007596	blood coagulation	Jak2/St3gal4/Cd34/Fzd6/Serpine2/Pla2g4a/Hpse/Cfh/Fbln1/Ceacam1/Hgfac/Cx3cl1/C3	13/456	152/17099	0.000220666	0.00615784	0.00472595	13
GO:0045446	endothelial cell differentiation	Col15a1/Heg1/Sox17/Hpse/Btg1/Icam1/Tgfbr1/Xdh/Tjp3/Met/Ceacam1	11/456	114/17099	0.000234449	0.00650156	0.00498975	11
GO:0008637	apoptotic mitochondrial changes	Bcl2l1/Ggct/Igf1/Gclc/Nptx1/Pnp/Ier3/Sfn/Bmf/Tnfsf10/Cd24a	11/456	115/17099	0.000253155	0.00697669	0.0053544	11
GO:0048754	branching morphogenesis of an epithelial tube	Ihh/Igf1/Hoxa11/Wnt5a/Fgf1/Eng/Sfrp2/Hoxd11/Wnt4/Lama5/Ctsh/Epha2/Met/Mycn	14/456	175/17099	0.000257285	0.00704674	0.00540816	14
GO:0007599	hemostasis	Jak2/St3gal4/Cd34/Fzd6/Serpine2/Pla2g4a/Hpse/Cfh/Fbln1/Ceacam1/Hgfac/Cx3cl1/C3	13/456	155/17099	0.000267525	0.00723786	0.00555484	13
GO:0050817	coagulation	Jak2/St3gal4/Cd34/Fzd6/Serpine2/Pla2g4a/Hpse/Cfh/Fbln1/Ceacam1/Hgfac/Cx3cl1/C3	13/456	155/17099	0.000267525	0.00723786	0.00555484	13
GO:0060326	cell chemotaxis	Lbp/Wnt5a/Fgf1/Eng/Cxcl16/Nod2/Lgmn/Itgam/Epha2/Cxcl2/Ccl2/Trpm4/Cxcl1/Arhgef16/Bsg/Cxcl5/Cxcl17/Met/Cx3cl1	19/456	288/17099	0.000280135	0.00753308	0.00578141	19
GO:0007389	pattern specification process	Lrp2/Sox17/Gli1/Ihh/Hoxd9/Zbtb16/Hoxa11/Hoxa10/Cobl/Wnt5a/Wdr77/Fgf1/Eng/Sfrp2/Hoxd11/Osr1/Btg2/Tgfbr1/Itgam/Mdfi/Robo1/Pcsk6/Bhlhe40/Hes1/C3	25/456	435/17099	0.000282833	0.00755982	0.00580193	25
GO:2000116	regulation of cysteine-type endopeptidase activity	Jak2/Mt3/Dapk1/Igf1/Ctsd/Grin2b/Sfrp2/Rps6ka1/Por/Lgmn/Klf4/Xdh/Sfn/Robo1/Tnfsf10/Ltf	16/456	220/17099	0.000285652	0.00756831	0.00580845	16
GO:1901136	carbohydrate derivative catabolic process	Ovgp1/Npl/Hyal1/Hpse/Pnp/Fuca1/Uox/Xdh/Chil1/Gpd1/Pglyrp1/Ctsl	12/456	136/17099	0.000286562	0.00756831	0.00580845	12
GO:0060351	cartilage development involved in endochondral bone morphogenesis	Zmpste24/Ihh/Hoxa11/Serpinh1/Hoxd11/Por	6/456	35/17099	0.000292911	0.00769022	0.00590201	6
GO:0150079	negative regulation of neuroinflammatory response	Igf1/Cd200/Tnfrsf1b/Cx3cl1	4/456	13/17099	0.000294736	0.00769261	0.00590384	4
GO:0002523	leukocyte migration involved in inflammatory response	Lbp/Itgam/Ccl2/Cx3cl1/Cd24a	5/456	23/17099	0.000298373	0.007742	0.00594175	5
GO:0043410	positive regulation of MAPK cascade	Jak2/Mt3/Mfhas1/Igf1/Wnt5a/Map3k3/Fgf1/Klhdc10/Rell1/Nod2/Icam1/Tgfbr1/Lif/Xdh/Chil1/Ccl2/Robo1/Zc3h12a/Il1a/Cxcl17/Met/Ceacam1/Gadd45b/Muc20/Cx3cl1/Cd24a/C3	27/456	489/17099	0.000309084	0.0079733	0.00611926	27
GO:0045428	regulation of nitric oxide biosynthetic process	Jak2/Cd34/Igf1/Icam1/Klf4/Zc3h12a/Ass1/Acp5	8/456	65/17099	0.000320444	0.00821855	0.00630749	8
GO:0032675	regulation of interleukin-6 production	Lbp/Cd200/Wnt5a/Nod2/Il36a/Unc93b1/Mbp/Zc3h12a/Il1a/Bsg/Mapk13/Met/Cd24a	13/456	158/17099	0.000322637	0.00822724	0.00631415	13
GO:0072073	kidney epithelium development	Aqp11/Hoxa11/Klf15/Fgf1/Hoxd11/Osr1/Wnt4/Lama5/Lif/Prom1/Cd24a/Hes1	12/456	138/17099	0.000327935	0.00826732	0.00634491	12
GO:1903038	negative regulation of leukocyte cell-cell adhesion	Ihh/Tnfrsf21/Irf1/Klf4/Bcl6/Vtcn1/Zc3h12a/Ass1/Ceacam1/Cd24a/Sftpd/Arg1	12/456	138/17099	0.000327935	0.00826732	0.00634491	12
GO:0048562	embryonic organ morphogenesis	Gata2/Sox17/Osr2/Gli1/Ihh/Hoxd9/Hoxa11/Hyal1/Fzd6/Wnt5a/Eng/Hoxd11/Osr1/Tgfbr1/Epha2/Mdfi/Lrig1/Mycn/Hes1	19/456	292/17099	0.000333064	0.00834918	0.00640774	19
GO:0009954	proximal/distal pattern formation	Gli1/Hoxd9/Hoxa11/Hoxa10/Hoxd11/Osr1	6/456	36/17099	0.000343668	0.00851874	0.00653788	6
GO:0010573	vascular endothelial growth factor production	Hpse/Ccl2/Il1a/Bsg/Cxcl17/C3	6/456	36/17099	0.000343668	0.00851874	0.00653788	6
GO:0009100	glycoprotein metabolic process	Mt3/Aqp11/St3gal4/Ihh/Glce/Igf1/B3gnt5/Man2a2/Galnt18/Hpse/Pmm1/St6galnac2/Mgat4a/B3gnt3/Hs6st1/Galnt3/Bace2/Pcsk6/Fut9/Ctsl	20/456	317/17099	0.000349744	0.00859589	0.00659708	20
GO:0048568	embryonic organ development	Gata2/Pkdcc/Sox17/Osr2/Gli1/Ihh/Hoxd9/Hoxa11/Hyal1/Cobl/Fzd6/Wnt5a/Eng/Hoxd11/Osr1/Zfp36l1/Tgfbr1/Lif/Epha2/St14/Mdfi/Hs6st1/Junb/Lrig1/Mycn/Hes1	26/456	467/17099	0.000350655	0.00859589	0.00659708	26
GO:0001503	ossification	Zmpste24/Pkdcc/Osr2/Gli1/Ihh/Noct/Igf1/Zbtb16/Wnt5a/Sfrp2/Pth1r/Osr1/Wnt4/Pdlim7/Epha2/Sh3pxd2b/Trpm4/Cebpd/Alpl/Klf10/Junb/Ltf	22/456	366/17099	0.000352884	0.00860299	0.00660254	22
GO:0001890	placenta development	Gata2/Pla2g4a/Hsd17b2/Zfp36l1/Lif/St14/Mdfi/Hs6st1/Junb/Peg10/Met/Ctsl/Hes1	13/456	160/17099	0.000364523	0.00883819	0.00678304	13
GO:0050670	regulation of lymphocyte proliferation	Ihh/Tnfrsf21/Igf1/Ccdc88b/Pnp/Irf1/Tnfrsf1b/Bcl6/Vtcn1/Il1a/Cdkn1a/Ceacam1/Cd24a/Sftpd/Hes1/Arg1	16/456	225/17099	0.000367211	0.00885498	0.00679593	16
GO:0046651	lymphocyte proliferation	Ihh/Tnfrsf21/Igf1/Wnt4/Ccdc88b/Pnp/Itgam/Irf1/Tnfrsf1b/Bcl6/Vtcn1/Il1a/Shb/Cdkn1a/Ceacam1/Cd24a/Sftpd/Hes1/Arg1	19/456	296/17099	0.000394503	0.00941528	0.00722595	19
GO:0046637	regulation of alpha-beta T cell differentiation	Ihh/Zbtb16/Pnp/Irf1/Bcl6/Zc3h12a/Nfkbiz/Shb	8/456	67/17099	0.000395321	0.00941528	0.00722595	8
GO:0031128	developmental induction	Hoxa11/Wnt5a/Fgf1/Hoxd11/Wnt4/Robo1	6/456	37/17099	0.000401057	0.00941528	0.00722595	6
GO:0035136	forelimb morphogenesis	Osr2/Hoxd9/Zbtb16/Hoxa11/Hoxd11/Osr1	6/456	37/17099	0.000401057	0.00941528	0.00722595	6
GO:0071634	regulation of transforming growth factor beta production	Cd34/Cd200/Met/Fbln1/Cx3cl1/Cd24a	6/456	37/17099	0.000401057	0.00941528	0.00722595	6
GO:0072160	nephron tubule epithelial cell differentiation	Osr1/Lif/Prom1/Cd24a	4/456	14/17099	0.00040397	0.00943377	0.00724013	4
GO:0042063	gliogenesis	Lrp2/Plpp3/Mt3/Nf2/Socs7/Tnfrsf21/Igf1/Pmp22/Sh3tc2/Serpine2/Klf15/Lif/Itgam/Slc45a3/Ccl2/Tnfrsf1b/Ifngr1/Cx3cl1/Mycn/Hes1	20/456	321/17099	0.000410818	0.00954345	0.00732431	20
GO:0006911	phagocytosis, engulfment	Lbp/Gata2/Itgam/Igha/Igkc/Abca1/Itga2/C3	8/456	68/17099	0.000437766	0.00991005	0.00760566	8
GO:0046635	positive regulation of alpha-beta T cell activation	Ihh/Zbtb16/Pnp/Irf1/Nfkbiz/Shb/Ceacam1/Cd24a	8/456	68/17099	0.000437766	0.00991005	0.00760566	8
GO:0080164	regulation of nitric oxide metabolic process	Jak2/Cd34/Igf1/Icam1/Klf4/Zc3h12a/Ass1/Acp5	8/456	68/17099	0.000437766	0.00991005	0.00760566	8
GO:1990868	response to chemokine	Cxcl2/Ccl2/Cxcl1/Robo1/Zc3h12a/Cxcl5/Cxcl17/Cx3cl1	8/456	68/17099	0.000437766	0.00991005	0.00760566	8
GO:1990869	cellular response to chemokine	Cxcl2/Ccl2/Cxcl1/Robo1/Zc3h12a/Cxcl5/Cxcl17/Cx3cl1	8/456	68/17099	0.000437766	0.00991005	0.00760566	8
GO:0070661	leukocyte proliferation	Ihh/Tnfrsf21/Igf1/Wnt4/Ccdc88b/Pnp/Itgam/Irf1/Tnfrsf1b/Bcl6/Vtcn1/Il1a/Shb/Cdkn1a/Ceacam1/Cx3cl1/Cd24a/Sftpd/Hes1/Arg1	20/456	323/17099	0.000444696	0.00994814	0.0076349	20
GO:0032944	regulation of mononuclear cell proliferation	Ihh/Tnfrsf21/Igf1/Ccdc88b/Pnp/Irf1/Tnfrsf1b/Bcl6/Vtcn1/Il1a/Cdkn1a/Ceacam1/Cd24a/Sftpd/Hes1/Arg1	16/456	229/17099	0.000446214	0.00994814	0.0076349	16
GO:1902105	regulation of leukocyte differentiation	Gata2/Ihh/Zbtb16/Tmem176a/Pnp/Zfp36l1/Lif/Itgam/Irf1/Bcl6/Zc3h12a/Prxl2a/Klf10/Nfkbiz/Pglyrp1/Fos/Shb/Ceacam1/Cd24a	19/456	299/17099	0.000446832	0.00994814	0.0076349	19
GO:0001894	tissue homeostasis	Gata2/Cd34/Ihh/Rcn3/Ptgs1/Pth1r/Pla2g4a/Nod2/Mbp/Ctsh/Bsg/Tjp3/Prom1/Ceacam1/Acp5/Muc4/Sftpd	17/456	252/17099	0.000448418	0.00994814	0.0076349	17
GO:0061008	hepaticobiliary system development	Zmpste24/Sox17/Gli1/Asl/Cobl/Lims2/Fgf1/Rps6ka1/Met/Ceacam1/Hes1	11/456	123/17099	0.000453404	0.0100087	0.00768139	11
GO:0046634	regulation of alpha-beta T cell activation	Ihh/Zbtb16/Pnp/Irf1/Bcl6/Zc3h12a/Nfkbiz/Shb/Ceacam1/Cd24a	10/456	104/17099	0.000459561	0.0100788	0.00773514	10
GO:0032943	mononuclear cell proliferation	Ihh/Tnfrsf21/Igf1/Wnt4/Ccdc88b/Pnp/Itgam/Irf1/Tnfrsf1b/Bcl6/Vtcn1/Il1a/Shb/Cdkn1a/Ceacam1/Cd24a/Sftpd/Hes1/Arg1	19/456	300/17099	0.000465565	0.0100788	0.00773514	19
GO:0002251	organ or tissue specific immune response	Nod2/Igha/Pigr/Cfh/Ltf/Tnfsf13	6/456	38/17099	0.000465662	0.0100788	0.00773514	6
GO:0010092	specification of animal organ identity	Lrp2/Hoxa11/Wnt5a/Fgf1/Hoxd11/Robo1	6/456	38/17099	0.000465662	0.0100788	0.00773514	6
GO:1904035	regulation of epithelial cell apoptotic process	Jak2/Gata2/Cd248/Igf1/Plcg1/Nupr1/Zfp36l1/Icam1/Ccl2	9/456	86/17099	0.000470959	0.0101439	0.00778513	9
GO:0048645	animal organ formation	Lrp2/Hoxa11/Wnt5a/Fgf1/Hoxd11/Robo1/Pim1/Hes1	8/456	69/17099	0.000483838	0.010371	0.00795939	8
GO:0032964	collagen biosynthetic process	Ihh/Rcn3/Serpinh1/Wnt4/Ccl2/Itga2/Arg1	7/456	53/17099	0.000489125	0.010384	0.00796937	7
GO:0050732	negative regulation of peptidyl-tyrosine phosphorylation	Nf2/Thy1/Igf1/Sfrp2/Irf1/Gprc5a/Cblc	7/456	53/17099	0.000489125	0.010384	0.00796937	7
GO:2000177	regulation of neural precursor cell proliferation	Lrp2/Gata2/Nf2/Gli1/Igf1/Wnt5a/Lims2/Btg2/Cx3cl1/Cd24a	10/456	105/17099	0.000496098	0.0104818	0.0080445	10
GO:0001649	osteoblast differentiation	Gli1/Ihh/Noct/Igf1/Sfrp2/Pth1r/Wnt4/Pdlim7/Epha2/Sh3pxd2b/Trpm4/Cebpd/Junb/Ltf	14/456	187/17099	0.000505192	0.0106234	0.00815313	14
GO:0008643	carbohydrate transport	Slc2a3/Slc5a11/Adipor2/Igf1/Pid1/Klf15/Rhoq/Pea15a/Slc37a1/Slc45a3/Met/C3	12/456	145/17099	0.000514864	0.0107757	0.00827003	12
GO:0032635	interleukin-6 production	Lbp/Cd200/Wnt5a/Nod2/Il36a/Unc93b1/Mbp/Zc3h12a/Il1a/Bsg/Mapk13/Met/Cd24a	13/456	166/17099	0.000519002	0.0108113	0.00829736	13
GO:0048545	response to steroid hormone	Jak2/Sgk1/Atp1a2/Cdo1/Sult1a1/Igf1/Bche/Acod1/Scnn1a/Klf9/Por/Zfp36l1/Mbp/Alpl/Ass1	15/456	210/17099	0.000529952	0.0109878	0.00843283	15	Klf9
GO:0002822	regulation of adaptive immune response based on somatic recombination of immune receptors built from immunoglobulin superfamily domains	Pla2g4a/Nod2/Pnp/Irf1/Tnfrsf1b/Bcl6/Trpm4/Zc3h12a/Nfkbiz/Tnfsf13/Muc4/Cd24a/Arg1/C3	14/456	188/17099	0.000532867	0.0109969	0.00843977	14
GO:0001759	organ induction	Hoxa11/Wnt5a/Fgf1/Hoxd11/Robo1	5/456	26/17099	0.000546087	0.0110799	0.0085035	5
GO:0010575	positive regulation of vascular endothelial growth factor production	Hpse/Il1a/Bsg/Cxcl17/C3	5/456	26/17099	0.000546087	0.0110799	0.0085035	5
GO:1903077	negative regulation of protein localization to plasma membrane	Pkdcc/Bcl2l1/Pid1/Tmbim1/Rhoq	5/456	26/17099	0.000546087	0.0110799	0.0085035	5
GO:0090287	regulation of cellular response to growth factor stimulus	Lrp2/Mt3/Zfyve9/Wnt5a/Zdhhc17/Fgf1/Eng/Sfrp2/Sema6a/Wnt4/Skil/Xdh/Robo1/Pmepa1/Fgfrl1/Peg10/Lrg1/Hes1	18/456	280/17099	0.000546879	0.0110799	0.0085035	18
GO:0009408	response to heat	Scara5/Cd34/Igf1/Gclc/Pmp22/Fgf1/Ccl2/Il1a/Hspa1a	9/456	88/17099	0.0005584	0.0112619	0.00864318	9
GO:0002253	activation of immune response	Thy1/Tnfrsf21/Mfap4/Plcg1/Nod2/Cfhr4/Igha/Igkc/Cfb/Vtcn1/Zc3h12a/Nfkbiz/Shb/Sting1/Cfh/Kcnn4/Cfi/C3	18/456	281/17099	0.000570277	0.0114494	0.00878708	18
GO:0032963	collagen metabolic process	Ihh/Rcn3/Mfap4/Serpinh1/Wnt4/Mmp11/Ccl2/Itga2/Ctsl/Arg1	10/456	107/17099	0.000576419	0.0115206	0.0088417	10
GO:0061138	morphogenesis of a branching epithelium	Ihh/Igf1/Hoxa11/Wnt5a/Fgf1/Eng/Sfrp2/Hoxd11/Wnt4/Lama5/Ctsh/Epha2/St14/Met/Mycn	15/456	212/17099	0.000585027	0.0116402	0.00893351	15
GO:0032872	regulation of stress-activated MAPK cascade	Mfhas1/Wnt5a/Map3k3/Sfrp2/Klhdc10/Rell1/Nod2/Mdfi/Xdh/Zc3h12a/Il1a/Met/Ceacam1/Gadd45b	14/456	190/17099	0.000592101	0.0117283	0.00900115	14
GO:0071604	transforming growth factor beta production	Cd34/Cd200/Met/Fbln1/Cx3cl1/Cd24a	6/456	40/17099	0.000618987	0.0122064	0.00936806	6
GO:0052548	regulation of endopeptidase activity	Jak2/Mt3/Dapk1/Igf1/Ctsd/Serpine2/Grin2b/Serpinh1/Sfrp2/Rps6ka1/Por/Lgmn/Mbp/Klf4/Xdh/Sfn/Robo1/Tnfsf10/Ltf	19/456	308/17099	0.000641563	0.0125397	0.00962385	19
GO:0050866	negative regulation of cell activation	Ihh/Tnfrsf21/Gclc/Cd200/Serpine2/Irf1/Bcl6/Vtcn1/Zc3h12a/Pglyrp1/Ceacam1/Cx3cl1/Cd24a/Sftpd/Arg1	15/456	214/17099	0.000644912	0.0125397	0.00962385	15
GO:0033627	cell adhesion mediated by integrin	Plpp3/Nexmif/Icam1/Lif/Epha2/Itga2/Muc1/Cd24a	8/456	72/17099	0.000646116	0.0125397	0.00962385	8
GO:0010893	positive regulation of steroid biosynthetic process	Igf1/Fgf1/Wnt4/Por/Il1a	5/456	27/17099	0.000655655	0.0125397	0.00962385	5
GO:0150077	regulation of neuroinflammatory response	Igf1/Cd200/Nupr1/Tnfrsf1b/Cx3cl1	5/456	27/17099	0.000655655	0.0125397	0.00962385	5
GO:2000178	negative regulation of neural precursor cell proliferation	Gata2/Wnt5a/Lims2/Btg2/Cd24a	5/456	27/17099	0.000655655	0.0125397	0.00962385	5
GO:1901214	regulation of neuron death	Jak2/Mt3/Bcl2l1/Cd34/Igf1/Gclc/Cd200/Wnt5a/Faim2/Grin2b/Btg2/Nupr1/Lgmn/Itgam/Ccl2/Tnfrsf1b/Ncoa7/Fos/Lcn2/Cx3cl1/Egln3	21/456	358/17099	0.000655671	0.0125397	0.00962385	21
GO:0001824	blastocyst development	9130008F23Rik/Zbed6/Sox17/Hopx/Igf1/Mxi1/Skil/Tgfbr1/Klf4/Dmbt1/Junb/Elf3	12/456	150/17099	0.000697502	0.0132825	0.0101939	12
GO:0042554	superoxide anion generation	Itgam/Noxa1/Sh3pxd2b/Cxcl1/Noxo1/Acp5	6/456	41/17099	0.000708997	0.0134437	0.0103176	6
GO:0008584	male gonad development	Lrp2/Bcl2l1/Hoxa11/Hoxa10/Wnt5a/Sfrp2/Wnt4/Nupr1/Icam1/Tgfbr1/Il1a	11/456	130/17099	0.000724214	0.0136738	0.0104942	11
GO:0051897	positive regulation of protein kinase B signaling	Lrp2/Mfhas1/Igf1/Eng/Hpse/Csf3/Tgfbr1/Chil1/Met/Cx3cl1	10/456	111/17099	0.000769483	0.0143766	0.0110336	10
GO:0046546	development of primary male sexual characteristics	Lrp2/Bcl2l1/Hoxa11/Hoxa10/Wnt5a/Sfrp2/Wnt4/Nupr1/Icam1/Tgfbr1/Il1a	11/456	131/17099	0.000772083	0.0143766	0.0110336	11
GO:0035821	modulation of process of other organism	Stom/Cxcl1/Zc3h12a/Cxcl5/Fbln1/Ltf/Ceacam1/Sftpd/Arg1	9/456	92/17099	0.000773287	0.0143766	0.0110336	9
GO:0002443	leukocyte mediated immunity	Gata2/Nod2/Pnp/Icam1/Itgam/Ctsh/Igha/Igkc/Ccl2/Tnfrsf1b/Bcl6/Trpm4/Cxcl1/Bcl3/Cxcl5/Cfh/Tnfsf13/Ceacam1/Muc4/Cfi/Cd24a/Arg1/C3	23/456	414/17099	0.00078022	0.0143766	0.0110336	23
GO:0002685	regulation of leukocyte migration	Lbp/St3gal4/Thy1/Cd200/Wnt5a/Jam2/Nod2/Lgmn/Icam1/Ccl2/Il1a/Cxcl17/Fut9/Itga2/Cx3cl1	15/456	218/17099	0.000780457	0.0143766	0.0110336	15
GO:1904376	negative regulation of protein localization to cell periphery	Pkdcc/Bcl2l1/Pid1/Tmbim1/Rhoq	5/456	28/17099	0.000780881	0.0143766	0.0110336	5
GO:0060249	anatomical structure homeostasis	Gata2/Cd34/Ihh/Rcn3/Ptgs1/Pth1r/Pla2g4a/Nod2/Mbp/Ctsh/Bsg/Tjp3/Prom1/Ceacam1/Cx3cl1/Acp5/Muc4/Sftpd	18/456	289/17099	0.000790588	0.0144952	0.0111246	18
GO:0061351	neural precursor cell proliferation	Lrp2/Gata2/Nf2/Gli1/Igf1/Tacc1/Fzd6/Wnt5a/Lims2/Nde1/Btg2/Cx3cl1/Cd24a	13/456	174/17099	0.000808302	0.014759	0.0113271	13
GO:0008406	gonad development	Lrp2/Bcl2l1/Hoxa11/Hoxa10/Wnt5a/Pcyt1b/Sfrp2/Osr1/Pla2g4a/Wnt4/Nupr1/Icam1/Tgfbr1/Il1a/Sprr2d	15/456	219/17099	0.00081789	0.0148729	0.0114145	15
GO:0048706	embryonic skeletal system development	Osr2/Ihh/Hoxd9/Hoxa11/Hyal1/Wnt5a/Hoxd11/Osr1/Tgfbr1/Mdfi/Mycn	11/456	132/17099	0.000822548	0.0148849	0.0114237	11
GO:1904019	epithelial cell apoptotic process	Jak2/Gata2/Cd248/Bcl2l1/Igf1/Plcg1/Nupr1/Zfp36l1/Icam1/Ccl2	10/456	112/17099	0.000825264	0.0148849	0.0114237	10
GO:2000379	positive regulation of reactive oxygen species metabolic process	Pid1/Acod1/Itgam/Xdh/Cxcl1/Zc3h12a/Lcn2/Cdkn1a	8/456	75/17099	0.000849689	0.0152272	0.0116864	8
GO:0070098	chemokine-mediated signaling pathway	Cxcl2/Ccl2/Cxcl1/Robo1/Cxcl5/Cxcl17/Cx3cl1	7/456	58/17099	0.000851105	0.0152272	0.0116864	7
GO:0070663	regulation of leukocyte proliferation	Ihh/Tnfrsf21/Igf1/Ccdc88b/Pnp/Irf1/Tnfrsf1b/Bcl6/Vtcn1/Il1a/Cdkn1a/Ceacam1/Cd24a/Sftpd/Hes1/Arg1	16/456	244/17099	0.000886101	0.0157897	0.0121181	16
GO:0060100	positive regulation of phagocytosis, engulfment	Lbp/Gata2/Itga2/C3	4/456	17/17099	0.000901381	0.0158467	0.0121619	4
GO:1905155	positive regulation of membrane invagination	Lbp/Gata2/Itga2/C3	4/456	17/17099	0.000901381	0.0158467	0.0121619	4
GO:2000696	regulation of epithelial cell differentiation involved in kidney development	Osr1/Lif/Prom1/Cd24a	4/456	17/17099	0.000901381	0.0158467	0.0121619	4
GO:0060993	kidney morphogenesis	Zmpste24/Hoxa11/Fgf1/Hoxd11/Osr1/Wnt4/Lama5/Lif/Hes1	9/456	94/17099	0.000903589	0.0158467	0.0121619	9
GO:0002691	regulation of cellular extravasation	St3gal4/Thy1/Icam1/Ccl2/Il1a/Fut9	6/456	43/17099	0.000919109	0.0160208	0.0122954	6
GO:0021983	pituitary gland development	Gata2/Gli1/Wnt5a/Wnt4/Hes1	5/456	29/17099	0.000923118	0.0160208	0.0122954	5
GO:0070373	negative regulation of ERK1 and ERK2 cascade	Igf1/Sema6a/Lif/Camk2n1/Dusp4/Klf4/Dusp6/Fbln1	8/456	76/17099	0.000927955	0.0160208	0.0122954	8
GO:0072088	nephron epithelium morphogenesis	Hoxa11/Fgf1/Hoxd11/Osr1/Wnt4/Lama5/Lif/Hes1	8/456	76/17099	0.000927955	0.0160208	0.0122954	8
GO:0045137	development of primary sexual characteristics	Lrp2/Bcl2l1/Hoxa11/Hoxa10/Wnt5a/Pcyt1b/Sfrp2/Osr1/Pla2g4a/Wnt4/Nupr1/Icam1/Tgfbr1/Il1a/Sprr2d	15/456	223/17099	0.000983226	0.0168812	0.0129558	15
GO:0001935	endothelial cell proliferation	Gata2/Cd34/Igf1/Wnt5a/Plcg1/Eng/Tgfbr1/Epha2/Xdh/Ccl2/Lrg1/Arg1	12/456	156/17099	0.000985404	0.0168812	0.0129558	12
GO:0006575	cellular modified amino acid metabolic process	Gstm2/Ckb/Gstm1/Asl/Chdh/Gclc/Gch1/Ckmt1/Gstt2/Ass1/Slco4a1/Serinc2/Ctsl	13/456	178/17099	0.000997535	0.0170233	0.0130649	13
GO:0071347	cellular response to interleukin-1	Acod1/Hyal1/Irf1/Ccl2/Zc3h12a/Il1a/Mapk13/Cx3cl1	8/456	77/17099	0.00101189	0.0171365	0.0131517	8
GO:0099024	plasma membrane invagination	Lbp/Gata2/Itgam/Igha/Igkc/Abca1/Itga2/C3	8/456	77/17099	0.00101189	0.0171365	0.0131517	8
GO:0050679	positive regulation of epithelial cell proliferation	Glul/Gata2/Osr2/Ihh/Igf1/Hyal1/Wnt5a/Plcg1/Fgf1/Osr1/Nod2/Ccl2/Lrg1/Arg1	14/456	201/17099	0.00102742	0.0173334	0.0133029	14
GO:0042116	macrophage activation	Lbp/Jak2/Mfhas1/Cd200/Wnt5a/Pla2g4a/Itgam/Ifngr1/Cx3cl1	9/456	96/17099	0.00105118	0.017667	0.0135589	9
GO:0003156	regulation of animal organ formation	Hoxa11/Wnt5a/Fgf1/Hoxd11/Robo1	5/456	30/17099	0.00108375	0.0179426	0.0137704	5
GO:0046677	response to antibiotic	Jak2/Hyal1/Pla2g4a/Aoc1/Alpl	5/456	30/17099	0.00108375	0.0179426	0.0137704	5
GO:0072574	hepatocyte proliferation	Gli1/Lims2/Fgf1/Rps6ka1/Ceacam1	5/456	30/17099	0.00108375	0.0179426	0.0137704	5
GO:0072575	epithelial cell proliferation involved in liver morphogenesis	Gli1/Lims2/Fgf1/Rps6ka1/Ceacam1	5/456	30/17099	0.00108375	0.0179426	0.0137704	5
GO:0072028	nephron morphogenesis	Hoxa11/Fgf1/Hoxd11/Osr1/Wnt4/Lama5/Lif/Hes1	8/456	78/17099	0.00110179	0.0181734	0.0139476	8
GO:0060537	muscle tissue development	Lrp2/Zmpste24/Heg1/Gli1/Ihh/Hoxd9/Igf1/Fbxo22/Mbnl1/Pmp22/Wnt5a/Fgf1/Actn2/Eng/Osr1/Btg2/Maff/Nupr1/Skil/Tgfbr1/Fos/Met/Pim1	23/456	425/17099	0.00110766	0.0182026	0.01397	23
GO:0006525	arginine metabolic process	Asl/Oat/Ass1/Arg1	4/456	18/17099	0.00113468	0.0185778	0.0142579	4
GO:0060350	endochondral bone morphogenesis	Zmpste24/Ihh/Hoxa11/Serpinh1/Hoxd11/Por/Alpl	7/456	61/17099	0.00115326	0.0188126	0.0144381	7
GO:0002819	regulation of adaptive immune response	Pla2g4a/Nod2/Pnp/Irf1/Tnfrsf1b/Bcl6/Trpm4/Zc3h12a/Nfkbiz/Tnfsf13/Muc4/Cd24a/Arg1/C3	14/456	204/17099	0.00118463	0.0192535	0.0147765	14
GO:0008625	extrinsic apoptotic signaling pathway via death domain receptors	Bcl2l1/Dapk1/Faim2/Sfrp2/Tmbim1/Skil/Pea15a/Icam1	8/456	79/17099	0.00119796	0.019399	0.0148882	8
GO:0001823	mesonephros development	Osr2/Zbtb16/Hoxa11/Fgf1/Hoxd11/Osr1/Wnt4/Lama5/Hes1	9/456	98/17099	0.00121771	0.0195054	0.0149698	9
GO:0030593	neutrophil chemotaxis	Lbp/Nod2/Itgam/Cxcl2/Ccl2/Cxcl1/Bsg/Cxcl5/Cx3cl1	9/456	98/17099	0.00121771	0.0195054	0.0149698	9
GO:0048704	embryonic skeletal system morphogenesis	Osr2/Hoxd9/Hoxa11/Hyal1/Hoxd11/Osr1/Tgfbr1/Mdfi/Mycn	9/456	98/17099	0.00121771	0.0195054	0.0149698	9
GO:0035115	embryonic forelimb morphogenesis	Osr2/Hoxd9/Hoxa11/Hoxd11/Osr1	5/456	31/17099	0.00126421	0.0201049	0.0154299	5
GO:0060914	heart formation	Lrp2/Wnt5a/Robo1/Pim1/Hes1	5/456	31/17099	0.00126421	0.0201049	0.0154299	5
GO:1990266	neutrophil migration	Lbp/Nod2/Itgam/Cxcl2/Ccl2/Cxcl1/Il1a/Bsg/Cxcl5/Cx3cl1	10/456	119/17099	0.00131598	0.0208536	0.0160045	10
GO:0001763	morphogenesis of a branching structure	Ihh/Igf1/Hoxa11/Wnt5a/Fgf1/Eng/Sfrp2/Hoxd11/Wnt4/Lama5/Ctsh/Epha2/St14/Met/Mycn	15/456	230/17099	0.0013406	0.0211681	0.0162459	15
GO:0050730	regulation of peptidyl-tyrosine phosphorylation	Plpp3/Jak2/Nf2/Thy1/Igf1/Sfrp2/Csf3/Nod2/Icam1/Lif/Irf1/Gprc5a/Cblc/Nedd9/Cd24a/Hes1	16/456	254/17099	0.00135042	0.0212476	0.0163069	16
GO:0044706	multi-multicellular organism process	Hsd11b2/Maged2/Acod1/Serpine2/Klf9/Pla2g4a/Wnt4/Lif/Sh3pxd2b/Cuzd1/Junb/Ctsl	12/456	162/17099	0.001366	0.0214167	0.0164367	12	Klf9
GO:0002683	negative regulation of immune system process	Gata2/Ihh/Thy1/Tnfrsf21/Igf1/Acod1/Cd200/Rnf125/Tmem176a/Nod2/Irf1/Cd68/Ccl2/Bcl6/Vtcn1/Zc3h12a/Pglyrp1/Ceacam1/Cx3cl1/Muc4/Cd24a/Sftpd/Arg1	23/456	432/17099	0.00137276	0.021447	0.0164599	23
GO:0032663	regulation of interleukin-2 production	Cd34/Nod2/Pnp/Vtcn1/Il1a/Ceacam1/Sftpd	7/456	63/17099	0.0013974	0.0215308	0.0165242	7
GO:0001889	liver development	Zmpste24/Gli1/Asl/Cobl/Lims2/Fgf1/Rps6ka1/Met/Ceacam1/Hes1	10/456	120/17099	0.00140228	0.0215308	0.0165242	10
GO:0046632	alpha-beta T cell differentiation	Ihh/Zbtb16/Pnp/Irf1/Bcl6/Zc3h12a/Nfkbiz/Bcl3/Shb/Ctsl	10/456	120/17099	0.00140228	0.0215308	0.0165242	10
GO:0071621	granulocyte chemotaxis	Lbp/Nod2/Itgam/Cxcl2/Ccl2/Cxcl1/Bsg/Cxcl5/Cxcl17/Cx3cl1	10/456	120/17099	0.00140228	0.0215308	0.0165242	10
GO:0034349	glial cell apoptotic process	Tnfrsf21/Igf1/Pmp22/Ccl2	4/456	19/17099	0.00140724	0.0215308	0.0165242	4
GO:0046697	decidualization	Pla2g4a/Lif/Junb/Ctsl	4/456	19/17099	0.00140724	0.0215308	0.0165242	4
GO:0030879	mammary gland development	Jak2/Cdo1/Hoxd9/Igf1/Wnt5a/Irf6/Wnt4/Epha2/Xdh/Robo1/Elf3	11/456	141/17099	0.00141228	0.0215336	0.0165264	11
GO:0002703	regulation of leukocyte mediated immunity	Gata2/Nod2/Pnp/Itgam/Ccl2/Tnfrsf1b/Bcl6/Trpm4/Cxcl1/Cxcl5/Tnfsf13/Ceacam1/Muc4/Cd24a/Arg1/C3	16/456	256/17099	0.00146446	0.0220484	0.0169215	16
GO:0032692	negative regulation of interleukin-1 production	Igf1/Zc3h12a/Ceacam1/Cx3cl1/Acp5	5/456	32/17099	0.00146592	0.0220484	0.0169215	5
GO:0033687	osteoblast proliferation	Osr2/Fbln5/Hpse/Junb/Ltf	5/456	32/17099	0.00146592	0.0220484	0.0169215	5
GO:0072576	liver morphogenesis	Gli1/Lims2/Fgf1/Rps6ka1/Ceacam1	5/456	32/17099	0.00146592	0.0220484	0.0169215	5
GO:0072091	regulation of stem cell proliferation	Sox17/Nf2/Zfp36l1/Cxcl1/Fbln1/Pim1	6/456	47/17099	0.00148005	0.0221858	0.0170269	6
GO:2000027	regulation of animal organ morphogenesis	Cd34/Hoxa11/Fzd6/Wnt5a/Fgf1/Sfrp2/Hoxd11/Wnt4/Robo1/Met	10/456	121/17099	0.00149312	0.0223063	0.0171194	10
GO:0002449	lymphocyte mediated immunity	Nod2/Pnp/Icam1/Ctsh/Igha/Igkc/Tnfrsf1b/Bcl6/Trpm4/Bcl3/Cfh/Tnfsf13/Ceacam1/Muc4/Cfi/Cd24a/Arg1/C3	18/456	306/17099	0.00150977	0.0224793	0.0172522	18
GO:2000117	negative regulation of cysteine-type endopeptidase activity	Mt3/Igf1/Sfrp2/Rps6ka1/Por/Klf4/Sfn/Ltf	8/456	82/17099	0.00152715	0.0226621	0.0173925	8
GO:1901215	negative regulation of neuron death	Jak2/Mt3/Bcl2l1/Cd34/Igf1/Gclc/Cd200/Faim2/Btg2/Lgmn/Ccl2/Tnfrsf1b/Ncoa7/Lcn2/Cx3cl1	15/456	234/17099	0.00158986	0.023514	0.0180463	15
GO:0010001	glial cell differentiation	Plpp3/Mt3/Tnfrsf21/Igf1/Pmp22/Sh3tc2/Serpine2/Klf15/Lif/Itgam/Slc45a3/Tnfrsf1b/Ifngr1/Mycn/Hes1	15/456	235/17099	0.0016579	0.0244389	0.0187561	15
GO:0032233	positive regulation of actin filament bundle assembly	Nf2/Synpo2/Synpo/Wnt4/Tgfbr1/Sh3pxd2b/Cx3cl1	7/456	65/17099	0.00168012	0.0245904	0.0188724	7
GO:0007369	gastrulation	Plpp3/Sox17/Nf2/Osr2/Hoxa11/Wnt5a/Sfrp2/Osr1/Mbp/Epha2/Dusp4/Klf4	12/456	166/17099	0.0016817	0.0245904	0.0188724	12
GO:0090322	regulation of superoxide metabolic process	Fbln5/Itgam/Gch1/Cxcl1/Acp5	5/456	33/17099	0.00169035	0.0245904	0.0188724	5
GO:1905476	negative regulation of protein localization to membrane	Pkdcc/Bcl2l1/Pid1/Tmbim1/Rhoq	5/456	33/17099	0.00169035	0.0245904	0.0188724	5
GO:0044321	response to leptin	Lrp2/Mt3/Pid1/Inhbb	4/456	20/17099	0.00172233	0.0248117	0.0190422	4
GO:0060099	regulation of phagocytosis, engulfment	Lbp/Gata2/Itga2/C3	4/456	20/17099	0.00172233	0.0248117	0.0190422	4
GO:0072170	metanephric tubule development	Osr1/Wnt4/Lif/Hes1	4/456	20/17099	0.00172233	0.0248117	0.0190422	4
GO:1901615	organic hydroxy compound metabolic process	Plpp3/Mt3/Hdc/Ippk/Sult1a1/Vldlr/Pmp22/Wnt5a/Maob/Sult1d1/Plcg1/Cyb5r3/Fgf1/Pth1r/Pla2g4a/Wnt4/Por/Npc2/Itgam/Gch1/Plpp2/Abca1/Gpd1/Slco4a1/Ctsl	25/456	494/17099	0.00174281	0.0250254	0.0192063	25
GO:0097530	granulocyte migration	Lbp/Nod2/Itgam/Cxcl2/Ccl2/Cxcl1/Il1a/Bsg/Cxcl5/Cxcl17/Cx3cl1	11/456	145/17099	0.00176772	0.0253012	0.0194179	11
GO:0001656	metanephros development	Sox17/Osr2/Hoxa11/Hoxd11/Osr1/Wnt4/Lif/Hes1	8/456	84/17099	0.00178379	0.0254491	0.0195314	8
GO:0019221	cytokine-mediated signaling pathway	Jak2/Mt3/Adipor2/Wnt5a/Il36a/Irf1/Cxcl2/Ccl2/Cxcl1/Robo1/Il1a/Il10rb/Osmr/Ifngr1/Cxcl5/Cxcl17/Ceacam1/Cx3cl1/Cd24a/Arg1	20/456	362/17099	0.00179521	0.02553	0.0195935	20
GO:0002831	regulation of response to biotic stimulus	Zmpste24/Lbp/Acod1/Rnf125/Wnt5a/Nod2/Irf1/Trim15/Cxcl1/Zc3h12a/Cxcl5/Sting1/Ltf/Ceacam1/Cx3cl1/Muc4/Cd24a/Arg1	18/456	311/17099	0.00180552	0.0255945	0.019643	18
GO:0061035	regulation of cartilage development	Pkdcc/Zbtb16/Hoxa11/Wnt5a/Hoxd11/Por/Tgfbr1	7/456	66/17099	0.00183718	0.0257176	0.0197375	7
GO:0072171	mesonephric tubule morphogenesis	Hoxa11/Fgf1/Hoxd11/Osr1/Wnt4/Lama5/Hes1	7/456	66/17099	0.00183718	0.0257176	0.0197375	7
GO:0010828	positive regulation of glucose transmembrane transport	Adipor2/Igf1/Klf15/Rhoq/Met/C3	6/456	49/17099	0.00184318	0.0257176	0.0197375	6
GO:0032330	regulation of chondrocyte differentiation	Pkdcc/Zbtb16/Hoxa11/Hoxd11/Por/Tgfbr1	6/456	49/17099	0.00184318	0.0257176	0.0197375	6
GO:0046638	positive regulation of alpha-beta T cell differentiation	Ihh/Zbtb16/Pnp/Irf1/Nfkbiz/Shb	6/456	49/17099	0.00184318	0.0257176	0.0197375	6
GO:0046631	alpha-beta T cell activation	Ihh/Zbtb16/Pnp/Irf1/Bcl6/Zc3h12a/Nfkbiz/Bcl3/Shb/Ceacam1/Ctsl/Cd24a	12/456	168/17099	0.00186073	0.025881	0.0198629	12
GO:0010035	response to inorganic substance	Mt3/Slc13a5/Mt2/Selenom/Fbln5/Nptx1/Pla2g4a/Aoc1/Lgmn/Gch1/Xdh/Zc3h12a/Il1a/Rasa4/Junb/Fos/Lcn2/Mapk13/Met/Ass1/Slc40a1/Pam/Trpv6	23/456	443/17099	0.00189909	0.0263321	0.0202091	23
GO:0050868	negative regulation of T cell activation	Ihh/Tnfrsf21/Irf1/Bcl6/Vtcn1/Zc3h12a/Ceacam1/Cd24a/Sftpd/Arg1	10/456	125/17099	0.00190553	0.0263391	0.0202144	10
GO:0010324	membrane invagination	Lbp/Gata2/Itgam/Igha/Igkc/Abca1/Itga2/C3	8/456	85/17099	0.00192427	0.026402	0.0202627	8
GO:0010827	regulation of glucose transmembrane transport	Adipor2/Igf1/Pid1/Klf15/Rhoq/Pea15a/Met/C3	8/456	85/17099	0.00192427	0.026402	0.0202627	8
GO:0002699	positive regulation of immune effector process	Lbp/Gata2/Wnt5a/Nod2/Pnp/Itgam/Irf1/Ccl2/Cxcl1/Nfkbiz/Shb/Tnfsf13/Ceacam1/Cd24a/Arg1/C3	16/456	263/17099	0.00192949	0.026402	0.0202627	16
GO:0001562	response to protozoan	Ccdc88b/Ier3/Vtcn1/Bcl3/Arg1	5/456	34/17099	0.00193899	0.026402	0.0202627	5
GO:0010952	positive regulation of peptidase activity	Jak2/Dapk1/Rcn3/Ctsd/Grin2b/Sfrp2/Lgmn/Mbp/Ctsh/Xdh/Robo1/Tnfsf10	12/456	169/17099	0.00195594	0.026402	0.0202627	12
GO:0034612	response to tumor necrosis factor	Jak2/Tnfrsf21/Pid1/Acod1/Cxcl16/Zfp36l1/Irf1/Gch1/Ccl2/Zc3h12a/Gpd1/Cx3cl1	12/456	169/17099	0.00195594	0.026402	0.0202627	12
GO:0006196	AMP catabolic process	Pnp/Uox/Xdh	3/456	10/17099	0.00196606	0.026402	0.0202627	3
GO:0046053	dAMP metabolic process	Pnp/Uox/Xdh	3/456	10/17099	0.00196606	0.026402	0.0202627	3
GO:0046055	dGMP catabolic process	Pnp/Uox/Xdh	3/456	10/17099	0.00196606	0.026402	0.0202627	3
GO:0032642	regulation of chemokine production	Lbp/Wnt5a/Nod2/Mbp/Epha2/Klf4/Il1a/Cxcl5/Cd24a	9/456	105/17099	0.00197549	0.026402	0.0202627	9
GO:0002695	negative regulation of leukocyte activation	Ihh/Tnfrsf21/Cd200/Irf1/Bcl6/Vtcn1/Zc3h12a/Pglyrp1/Ceacam1/Cx3cl1/Cd24a/Sftpd/Arg1	13/456	192/17099	0.00197553	0.026402	0.0202627	13
GO:0050729	positive regulation of inflammatory response	Lbp/Jak2/Il17rb/Wnt5a/Pla2g4a/Nupr1/Nfkbiz/Itga2/Cd24a/C3	10/456	126/17099	0.00202181	0.0268823	0.0206313	10
GO:0030595	leukocyte chemotaxis	Lbp/Wnt5a/Cxcl16/Nod2/Lgmn/Itgam/Cxcl2/Ccl2/Trpm4/Cxcl1/Bsg/Cxcl5/Cxcl17/Cx3cl1	14/456	216/17099	0.00202965	0.0268823	0.0206313	14
GO:0031668	cellular response to extracellular stimulus	Glul/Fbxo22/Sfrp2/Aoc1/Wnt4/Cd68/Cadps2/Zc3h12a/Bmf/Klf10/Inhbb/Fos/Cdkn1a/Pim1	14/456	216/17099	0.00202965	0.0268823	0.0206313	14
GO:0019731	antibacterial humoral response	Nod2/Jchain/Dmbt1/Wfdc18/Ltf/Sftpd	6/456	50/17099	0.00204823	0.0269674	0.0206966	6
GO:0061756	leukocyte adhesion to vascular endothelial cell	St3gal4/Jam2/Icam1/Itgam/Klf4/Fut9	6/456	50/17099	0.00204823	0.0269674	0.0206966	6
GO:0030903	notochord development	Gli1/Cobl/Wnt5a/Epha2	4/456	21/17099	0.00208322	0.0271063	0.0208033	4
GO:0034755	iron ion transmembrane transport	Scara5/Lcn2/Slc40a1/Steap2	4/456	21/17099	0.00208322	0.0271063	0.0208033	4
GO:0060055	angiogenesis involved in wound healing	Gata2/Adipor2/Hpse/Cx3cl1	4/456	21/17099	0.00208322	0.0271063	0.0208033	4
GO:1905153	regulation of membrane invagination	Lbp/Gata2/Itga2/C3	4/456	21/17099	0.00208322	0.0271063	0.0208033	4
GO:0032755	positive regulation of interleukin-6 production	Lbp/Wnt5a/Nod2/Il36a/Unc93b1/Mbp/Il1a/Bsg/Mapk13	9/456	106/17099	0.00210915	0.0273634	0.0210006	9
GO:0043281	regulation of cysteine-type endopeptidase activity involved in apoptotic process	Jak2/Mt3/Dapk1/Igf1/Ctsd/Sfrp2/Rps6ka1/Por/Klf4/Xdh/Sfn/Robo1/Tnfsf10	13/456	194/17099	0.00216458	0.0280007	0.0214897	13
GO:0002687	positive regulation of leukocyte migration	Lbp/Thy1/Wnt5a/Jam2/Lgmn/Icam1/Ccl2/Il1a/Cxcl17/Itga2/Cx3cl1	11/456	149/17099	0.00219299	0.0282857	0.0217084	11
GO:0002347	response to tumor cell	Dapk1/Klf4/Ceacam1/Muc4/Cd24a	5/456	35/17099	0.00221334	0.0283014	0.0217205	5
GO:0002385	mucosal immune response	Nod2/Igha/Pigr/Ltf/Tnfsf13	5/456	35/17099	0.00221334	0.0283014	0.0217205	5
GO:0150076	neuroinflammatory response	Igf1/Cd200/Nupr1/Tnfrsf1b/Cx3cl1	5/456	35/17099	0.00221334	0.0283014	0.0217205	5
GO:0002455	humoral immune response mediated by circulating immunoglobulin	Nod2/Igha/Igkc/Bcl3/Cfi/C3	6/456	51/17099	0.00227005	0.0289432	0.022213	6
GO:0032623	interleukin-2 production	Cd34/Nod2/Pnp/Vtcn1/Il1a/Ceacam1/Sftpd	7/456	69/17099	0.00237739	0.0301386	0.0231304	7
GO:0042130	negative regulation of T cell proliferation	Ihh/Tnfrsf21/Vtcn1/Ceacam1/Cd24a/Sftpd/Arg1	7/456	69/17099	0.00237739	0.0301386	0.0231304	7
GO:0008645	hexose transmembrane transport	Slc2a3/Adipor2/Igf1/Pid1/Klf15/Rhoq/Pea15a/Met/C3	9/456	108/17099	0.00239804	0.0301419	0.023133	9
GO:0018958	phenol-containing compound metabolic process	Hdc/Sult1a1/Wnt5a/Maob/Sult1d1/Itgam/Gch1/Slco4a1/Ctsl	9/456	108/17099	0.00239804	0.0301419	0.023133	9
GO:1904659	glucose transmembrane transport	Slc2a3/Adipor2/Igf1/Pid1/Klf15/Rhoq/Pea15a/Met/C3	9/456	108/17099	0.00239804	0.0301419	0.023133	9
GO:0009991	response to extracellular stimulus	Glul/Mt3/Noct/Bche/Fbxo22/Sfrp2/Suox/Aoc1/Wnt4/Cd68/Cadps2/Zc3h12a/Bmf/Klf10/Inhbb/Fos/Cdkn1a/Cfh/Pim1	19/456	346/17099	0.00247545	0.0309859	0.0237807	19
GO:0034143	regulation of toll-like receptor 4 signaling pathway	Lbp/Mfhas1/Acod1/Ltf	4/456	22/17099	0.00249312	0.0309859	0.0237807	4
GO:0097164	ammonium ion metabolic process	Hdc/Chdh/Bche/Gch1	4/456	22/17099	0.00249312	0.0309859	0.0237807	4
GO:2000345	regulation of hepatocyte proliferation	Gli1/Lims2/Fgf1/Ceacam1	4/456	22/17099	0.00249312	0.0309859	0.0237807	4
GO:0045622	regulation of T-helper cell differentiation	Irf1/Bcl6/Zc3h12a/Nfkbiz/Shb	5/456	36/17099	0.0025149	0.0310825	0.0238549	5
GO:1903580	positive regulation of ATP metabolic process	Bcl2l1/Igf1/Pid1/Nupr1/Gpd1	5/456	36/17099	0.0025149	0.0310825	0.0238549	5
GO:1903706	regulation of hemopoiesis	Gata2/Ihh/Zbtb16/Tmem176a/Csf3/Pnp/Zfp36l1/Lif/Itgam/Irf1/Bcl6/Zc3h12a/Prxl2a/Klf10/Nfkbiz/Pglyrp1/Fos/Shb/Ceacam1/Cd24a	20/456	373/17099	0.00254052	0.0313019	0.0240232	20
GO:0030282	bone mineralization	Zmpste24/Pkdcc/Osr2/Igf1/Pth1r/Osr1/Wnt4/Trpm4/Klf10	9/456	109/17099	0.00255382	0.0313019	0.0240232	9
GO:0032602	chemokine production	Lbp/Wnt5a/Nod2/Mbp/Epha2/Klf4/Il1a/Cxcl5/Cd24a	9/456	109/17099	0.00255382	0.0313019	0.0240232	9
GO:0032103	positive regulation of response to external stimulus	Lbp/Jak2/Il17rb/Acod1/Wnt5a/Pla2g4a/Nod2/Nupr1/Lgmn/Trim15/Ccl2/Cxcl1/Nfkbiz/Cxcl17/Sting1/Met/Itga2/Cx3cl1/Cd24a/Arg1/C3	21/456	400/17099	0.00257873	0.0315202	0.0241908	21
GO:0010038	response to metal ion	Mt3/Slc13a5/Mt2/Nptx1/Pla2g4a/Aoc1/Lgmn/Xdh/Il1a/Rasa4/Junb/Fos/Ass1/Slc40a1/Pam/Trpv6	16/456	271/17099	0.00260627	0.0315242	0.0241939	16
GO:0043409	negative regulation of MAPK cascade	Nf2/Igf1/Sfrp2/Sema6a/Lif/Camk2n1/Dusp4/Klf4/Cblc/Dusp6/Fbln1/Ceacam1	12/456	175/17099	0.00261468	0.0315242	0.0241939	12
GO:1902107	positive regulation of leukocyte differentiation	Ihh/Zbtb16/Pnp/Zfp36l1/Lif/Itgam/Irf1/Bcl6/Klf10/Nfkbiz/Fos/Shb	12/456	175/17099	0.00261468	0.0315242	0.0241939	12
GO:1903708	positive regulation of hemopoiesis	Ihh/Zbtb16/Pnp/Zfp36l1/Lif/Itgam/Irf1/Bcl6/Klf10/Nfkbiz/Fos/Shb	12/456	175/17099	0.00261468	0.0315242	0.0241939	12
GO:0006152	purine nucleoside catabolic process	Pnp/Uox/Xdh	3/456	11/17099	0.00265011	0.0315242	0.0241939	3
GO:0006957	complement activation, alternative pathway	Cfb/Cfh/C3	3/456	11/17099	0.00265011	0.0315242	0.0241939	3
GO:0009084	glutamine family amino acid biosynthetic process	Glul/Asl/Ass1	3/456	11/17099	0.00265011	0.0315242	0.0241939	3
GO:0009172	purine deoxyribonucleoside monophosphate catabolic process	Pnp/Uox/Xdh	3/456	11/17099	0.00265011	0.0315242	0.0241939	3
GO:0033080	immature T cell proliferation in thymus	Ihh/Wnt4/Il1a	3/456	11/17099	0.00265011	0.0315242	0.0241939	3
GO:0048570	notochord morphogenesis	Gli1/Wnt5a/Epha2	3/456	11/17099	0.00265011	0.0315242	0.0241939	3
GO:0062013	positive regulation of small molecule metabolic process	Mid1ip1/Bcl2l1/Igf1/Pid1/Fgf1/Pth1r/Pla2g4a/Wnt4/Por/Slc45a3/Gpd1	11/456	153/17099	0.00269777	0.0320054	0.0245631	11
GO:0015749	monosaccharide transmembrane transport	Slc2a3/Adipor2/Igf1/Pid1/Klf15/Rhoq/Pea15a/Met/C3	9/456	110/17099	0.00271751	0.0321535	0.0246769	9
GO:0014706	striated muscle tissue development	Lrp2/Zmpste24/Heg1/Gli1/Hoxd9/Igf1/Fbxo22/Mbnl1/Pmp22/Wnt5a/Fgf1/Actn2/Eng/Btg2/Maff/Nupr1/Skil/Tgfbr1/Fos/Met/Pim1	21/456	402/17099	0.00273479	0.032272	0.0247678	21
GO:0045778	positive regulation of ossification	Pkdcc/Osr2/Zbtb16/Wnt5a/Osr1/Wnt4	6/456	53/17099	0.00276741	0.0325703	0.0249967	6
GO:0007565	female pregnancy	Hsd11b2/Maged2/Acod1/Klf9/Pla2g4a/Wnt4/Lif/Cuzd1/Junb/Ctsl	10/456	132/17099	0.00284527	0.0333099	0.0255644	10	Klf9
GO:1903670	regulation of sprouting angiogenesis	Glul/Fgf1/Sema6a/Klf4/Ceacam1	5/456	37/17099	0.00284519	0.0333099	0.0255644	5
GO:0001776	leukocyte homeostasis	Skil/Itgam/Dock11/Ccl2/Cxcl5/Cfh/Ceacam1/Slc40a1/Cd24a	9/456	111/17099	0.00288939	0.0336489	0.0258245	9
GO:0034219	carbohydrate transmembrane transport	Slc2a3/Adipor2/Igf1/Pid1/Klf15/Rhoq/Pea15a/Met/C3	9/456	111/17099	0.00288939	0.0336489	0.0258245	9
GO:0002693	positive regulation of cellular extravasation	Thy1/Icam1/Ccl2/Il1a	4/456	23/17099	0.00295517	0.0341133	0.026181	4
GO:0006536	glutamate metabolic process	Glul/Asl/Gclc/Oat	4/456	23/17099	0.00295517	0.0341133	0.026181	4
GO:0072207	metanephric epithelium development	Osr1/Wnt4/Lif/Hes1	4/456	23/17099	0.00295517	0.0341133	0.026181	4
GO:0051702	biological process involved in interaction with symbiont	Jak2/Stom/Cxcl1/Zc3h12a/Cxcl5/Ltf/Ceacam1/Arg1	8/456	91/17099	0.00296003	0.0341133	0.026181	8
GO:0046661	male sex differentiation	Lrp2/Bcl2l1/Hoxa11/Hoxa10/Wnt5a/Sfrp2/Wnt4/Nupr1/Icam1/Tgfbr1/Il1a	11/456	155/17099	0.00298319	0.0342913	0.0263175	11
GO:0003231	cardiac ventricle development	Lrp2/Zmpste24/Heg1/Wnt5a/Eng/Sfrp2/Tgfbr1/Robo1/Fgfrl1/Hes1	10/456	133/17099	0.0030054	0.0343966	0.0263983	10
GO:0071496	cellular response to external stimulus	Glul/Atp1a2/Fbxo22/Sfrp2/Aoc1/Wnt4/Cd68/Cadps2/Zc3h12a/Bmf/Klf10/Inhbb/Fos/Cdkn1a/Pim1	15/456	250/17099	0.00300786	0.0343966	0.0263983	15
GO:0030858	positive regulation of epithelial cell differentiation	Btg1/Lif/Sfn/Dmbt1/Prom1/Cd24a	6/456	54/17099	0.00304468	0.0347281	0.0266528	6
GO:0010466	negative regulation of peptidase activity	Mt3/Igf1/Serpine2/Serpinh1/Sfrp2/Wfdc1/Rps6ka1/Por/Klf4/Sfn/Wfdc18/Ltf/Spink12	13/456	202/17099	0.00307567	0.0349917	0.026855	13
GO:0050671	positive regulation of lymphocyte proliferation	Igf1/Ccdc88b/Pnp/Bcl6/Vtcn1/Il1a/Cdkn1a/Ceacam1/Cd24a/Hes1	10/456	134/17099	0.00317263	0.0360025	0.0276308	10
GO:0042398	cellular modified amino acid biosynthetic process	Ckb/Chdh/Gclc/Gch1/Ckmt1	5/456	38/17099	0.00320572	0.0362852	0.0278478	5
GO:1903034	regulation of response to wounding	Plpp3/St3gal4/Cd34/Serpine2/Wfdc1/Hpse/Wnt4/Klf4/Ccl2/Ceacam1/Cd24a	11/456	157/17099	0.00329243	0.0371718	0.0285282	11
GO:0010721	negative regulation of cell development	Mt3/Thy1/Igf1/Wnt5a/Sema6a/Mbp/Il1a/Shb/Fbln1/Cd24a/Mycn/Hes1	12/456	181/17099	0.00344362	0.0385183	0.0295616	12
GO:0000255	allantoin metabolic process	Pnp/Uox/Xdh	3/456	12/17099	0.003464	0.0385183	0.0295616	3
GO:0032490	detection of molecule of bacterial origin	Lbp/Nod2/Dmbt1	3/456	12/17099	0.003464	0.0385183	0.0295616	3
GO:0034135	regulation of toll-like receptor 2 signaling pathway	Mfhas1/Acod1/Nod2	3/456	12/17099	0.003464	0.0385183	0.0295616	3
GO:0048711	positive regulation of astrocyte differentiation	Serpine2/Lif/Hes1	3/456	12/17099	0.003464	0.0385183	0.0295616	3
GO:0072074	kidney mesenchyme development	Amer1/Osr1/Wnt4	3/456	12/17099	0.003464	0.0385183	0.0295616	3
GO:0002888	positive regulation of myeloid leukocyte mediated immunity	Itgam/Cxcl1/Arg1/C3	4/456	24/17099	0.00347246	0.0385183	0.0295616	4
GO:0042742	defense response to bacterium	Lbp/Nod2/Epha2/Igha/Jchain/Igkc/Dmbt1/Wfdc18/Bcl3/Pglyrp1/Cxcl5/Lcn2/Ltf/Acp5/Sftpd	15/456	254/17099	0.00349118	0.0386293	0.0296469	15
GO:0032946	positive regulation of mononuclear cell proliferation	Igf1/Ccdc88b/Pnp/Bcl6/Vtcn1/Il1a/Cdkn1a/Ceacam1/Cd24a/Hes1	10/456	136/17099	0.00352931	0.0388809	0.0298399	10
GO:0043154	negative regulation of cysteine-type endopeptidase activity involved in apoptotic process	Mt3/Igf1/Sfrp2/Rps6ka1/Por/Klf4/Sfn	7/456	74/17099	0.0035402	0.0388809	0.0298399	7
GO:0072078	nephron tubule morphogenesis	Hoxa11/Fgf1/Hoxd11/Osr1/Wnt4/Lama5/Hes1	7/456	74/17099	0.0035402	0.0388809	0.0298399	7
GO:0035850	epithelial cell differentiation involved in kidney development	Klf15/Osr1/Lif/Prom1/Cd24a	5/456	39/17099	0.00359802	0.0394183	0.0302524	5
GO:0070555	response to interleukin-1	Acod1/Hyal1/Irf1/Ccl2/Zc3h12a/Il1a/Mapk13/Cx3cl1	8/456	94/17099	0.00361885	0.0395393	0.0303452	8
GO:0043433	negative regulation of DNA-binding transcription factor activity	Acod1/Cd200/Fzd6/Nod2/Nupr1/Klf4/Zc3h12a/Bcl3/Bhlhe40/Pim1/Hes1	11/456	159/17099	0.00362689	0.0395393	0.0303452	11
GO:0001906	cell killing	Pnp/Itgam/Ctsh/Ccl2/Cxcl1/Pglyrp1/Cxcl5/Cfh/Ltf/Ceacam1/Muc4/Arg1/C3	13/456	206/17099	0.00363653	0.0395473	0.0303513	13
GO:0043030	regulation of macrophage activation	Lbp/Mfhas1/Cd200/Wnt5a/Pla2g4a/Cx3cl1	6/456	56/17099	0.00366077	0.0397136	0.030479	6
GO:0018108	peptidyl-tyrosine phosphorylation	Plpp3/Jak2/Pkdcc/Nf2/Thy1/Igf1/Sfrp2/Csf3/Nod2/Icam1/Lif/Irf1/Gprc5a/Cblc/Nedd9/Cd24a/Hes1	17/456	307/17099	0.00375869	0.0406764	0.0312179	17
GO:0010817	regulation of hormone levels	Lrp2/Zmpste24/Jak2/Glul/Zbed6/Pim3/Sult1a1/Igf1/Selenom/Hsd17b2/Wnt4/Por/Lif/Ugt1a7c/Camk2n1/Hsd17b11/Fam3d/Trpm4/Fam3b/Inhbb/Pcsk6/Slco4a1/Ctsl/Trpv6	24/456	496/17099	0.00378564	0.0408683	0.0313652	24
GO:0007346	regulation of mitotic cell cycle	Zmpste24/Lcmt1/Pim3/Igf1/Fhl1/Hyal1/Trim35/Btg2/Lgmn/Btg1/Zfp36l1/Ier3/Klf4/Ccl2/Il1a/Tjp3/Shb/Met/Cdkn1a/Muc1/Prap1/Hes1	22/456	441/17099	0.00381687	0.0410091	0.0314733	22
GO:0050766	positive regulation of phagocytosis	Lbp/Gata2/Nod2/Ccl2/Itga2/Sftpd/C3	7/456	75/17099	0.00381717	0.0410091	0.0314733	7
GO:0062207	regulation of pattern recognition receptor signaling pathway	Lbp/Mfhas1/Acod1/Rnf125/Nod2/Irf1/Trim15/Ltf	8/456	95/17099	0.00386195	0.0413883	0.0317642	8
GO:0045862	positive regulation of proteolysis	Jak2/Dapk1/Rcn3/Gclc/Ctsd/Fbxo22/Grin2b/Sfrp2/Nupr1/Lgmn/Mbp/Ctsh/Xdh/Tnfrsf1b/Robo1/Zc3h12a/Hspa1a/Tnfsf10	18/456	334/17099	0.00387111	0.0413883	0.0317642	18
GO:0051250	negative regulation of lymphocyte activation	Ihh/Tnfrsf21/Irf1/Bcl6/Vtcn1/Zc3h12a/Pglyrp1/Ceacam1/Cd24a/Sftpd/Arg1	11/456	161/17099	0.00398799	0.0422612	0.0324342	11
GO:0006584	catecholamine metabolic process	Hdc/Sult1a1/Maob/Sult1d1/Itgam/Gch1	6/456	57/17099	0.00400138	0.0422612	0.0324342	6
GO:0009064	glutamine family amino acid metabolic process	Glul/Asl/Gclc/Oat/Ass1/Arg1	6/456	57/17099	0.00400138	0.0422612	0.0324342	6
GO:0009712	catechol-containing compound metabolic process	Hdc/Sult1a1/Maob/Sult1d1/Itgam/Gch1	6/456	57/17099	0.00400138	0.0422612	0.0324342	6
GO:0002920	regulation of humoral immune response	Acod1/Nod2/Cfhr4/Cfh/C3	5/456	40/17099	0.0040236	0.0422612	0.0324342	5
GO:0042092	type 2 immune response	Nod2/Irf1/Bcl6/Bcl3/Arg1	5/456	40/17099	0.0040236	0.0422612	0.0324342	5
GO:0032703	negative regulation of interleukin-2 production	Cd34/Nod2/Ceacam1/Sftpd	4/456	25/17099	0.00404801	0.0422612	0.0324342	4
GO:0035024	negative regulation of Rho protein signal transduction	Heg1/Kctd13/Bcl6/Met	4/456	25/17099	0.00404801	0.0422612	0.0324342	4
GO:0046688	response to copper ion	Mt3/Mt2/Aoc1/Il1a	4/456	25/17099	0.00404801	0.0422612	0.0324342	4
GO:1901658	glycosyl compound catabolic process	Pnp/Fuca1/Uox/Xdh	4/456	25/17099	0.00404801	0.0422612	0.0324342	4
GO:0031669	cellular response to nutrient levels	Glul/Fbxo22/Aoc1/Wnt4/Cd68/Cadps2/Zc3h12a/Bmf/Klf10/Inhbb/Cdkn1a/Pim1	12/456	185/17099	0.00410559	0.0425856	0.0326832	12
GO:0031341	regulation of cell killing	Pnp/Itgam/Ccl2/Cxcl1/Cxcl5/Cfh/Ceacam1/Muc4/Arg1	9/456	117/17099	0.00410886	0.0425856	0.0326832	9
GO:0034109	homotypic cell-cell adhesion	Plpp3/Jak2/Serpine2/Cfh/Ptpru/Ceacam1/Cd24a	7/456	76/17099	0.00411027	0.0425856	0.0326832	7
GO:0046425	regulation of receptor signaling pathway via JAK-STAT	Jak2/Nf2/Lif/Irf1/Il10rb/Bcl3/Cxcl5/Hes1	8/456	96/17099	0.00411747	0.0425856	0.0326832	8
GO:0018212	peptidyl-tyrosine modification	Plpp3/Jak2/Pkdcc/Nf2/Thy1/Igf1/Sfrp2/Csf3/Nod2/Icam1/Lif/Irf1/Gprc5a/Cblc/Nedd9/Cd24a/Hes1	17/456	310/17099	0.00414329	0.042753	0.0328116	17
GO:0006814	sodium ion transport	Sgk1/Atp1a2/Slc5a11/Maged2/Slc13a5/Slc6a2/Serpine2/Scnn1a/Osr1/Stom/Trpm4/Cxcl1/Slc34a2	13/456	210/17099	0.00427765	0.0440218	0.0337854	13
GO:0030308	negative regulation of cell growth	Mt3/Sox17/Adipor2/Nf2/Fhl1/Hyal1/Wnt5a/Serpine2/Sfrp2/Sema6a/Bcl6/Cdkn1a	12/456	186/17099	0.0042861	0.0440218	0.0337854	12
GO:1902806	regulation of cell cycle G1/S phase transition	Gli1/Fhl1/Hyal1/Plpp2/Klf4/Ccl2/Tjp3/Cdkn1a/Muc1/Prap1	10/456	140/17099	0.00433785	0.0443711	0.0340535	10
GO:0002040	sprouting angiogenesis	Glul/Gata2/Map3k3/Fgf1/Sema6a/Epha2/Klf4/Robo1/Ceacam1	9/456	118/17099	0.00434623	0.0443711	0.0340535	9
GO:0006977	DNA damage response, signal transduction by p53 class mediator resulting in cell cycle arrest	Cdkn1a/Muc1/Prap1	3/456	13/17099	0.00441478	0.0443711	0.0340535	3
GO:0009120	deoxyribonucleoside metabolic process	Pnp/Uox/Xdh	3/456	13/17099	0.00441478	0.0443711	0.0340535	3
GO:0033079	immature T cell proliferation	Ihh/Wnt4/Il1a	3/456	13/17099	0.00441478	0.0443711	0.0340535	3
GO:0042454	ribonucleoside catabolic process	Pnp/Uox/Xdh	3/456	13/17099	0.00441478	0.0443711	0.0340535	3
GO:0046054	dGMP metabolic process	Pnp/Uox/Xdh	3/456	13/17099	0.00441478	0.0443711	0.0340535	3
GO:0051709	regulation of killing of cells of other organism	Cxcl1/Cxcl5/Arg1	3/456	13/17099	0.00441478	0.0443711	0.0340535	3
GO:0071635	negative regulation of transforming growth factor beta production	Met/Fbln1/Cd24a	3/456	13/17099	0.00441478	0.0443711	0.0340535	3
GO:0060411	cardiac septum morphogenesis	Lrp2/Wnt5a/Eng/Tgfbr1/Robo1/Fgfrl1/Hes1	7/456	77/17099	0.00442011	0.0443711	0.0340535	7
GO:0045940	positive regulation of steroid metabolic process	Igf1/Fgf1/Wnt4/Por/Il1a	5/456	41/17099	0.00448396	0.044865	0.0344325	5
GO:0009101	glycoprotein biosynthetic process	Mt3/Aqp11/St3gal4/Glce/Igf1/B3gnt5/Galnt18/Pmm1/St6galnac2/Mgat4a/B3gnt3/Hs6st1/Galnt3/Bace2/Fut9	15/456	261/17099	0.00448953	0.044865	0.0344325	15
GO:0001936	regulation of endothelial cell proliferation	Gata2/Igf1/Wnt5a/Plcg1/Eng/Tgfbr1/Xdh/Ccl2/Lrg1/Arg1	10/456	141/17099	0.00456117	0.0454785	0.0349034	10
GO:0009636	response to toxic substance	Mt3/Mt2/Fbln5/Nupr1/Mbp/Gch1/Lcn2/Ass1/Pim1	9/456	119/17099	0.00459416	0.0456025	0.0349985	9
GO:0061041	regulation of wound healing	Plpp3/St3gal4/Cd34/Serpine2/Wfdc1/Hpse/Wnt4/Ccl2/Ceacam1	9/456	119/17099	0.00459416	0.0456025	0.0349985	9
GO:0097529	myeloid leukocyte migration	Lbp/Cd200/Nod2/Lgmn/Itgam/Cxcl2/Ccl2/Cxcl1/Il1a/Bsg/Cxcl5/Cxcl17/Cx3cl1	13/456	212/17099	0.0046308	0.0458635	0.0351989	13
GO:0042102	positive regulation of T cell proliferation	Igf1/Ccdc88b/Pnp/Vtcn1/Il1a/Ceacam1/Cd24a/Hes1	8/456	98/17099	0.00466744	0.0458854	0.0352157	8
GO:0043129	surfactant homeostasis	Rcn3/Pla2g4a/Ctsh/Sftpd	4/456	26/17099	0.00468472	0.0458854	0.0352157	4
GO:0045730	respiratory burst	Lbp/Noxa1/Jchain/Cd24a	4/456	26/17099	0.00468472	0.0458854	0.0352157	4
GO:0098581	detection of external biotic stimulus	Lbp/Nod2/Dmbt1/Pglyrp1	4/456	26/17099	0.00468472	0.0458854	0.0352157	4
GO:1902932	positive regulation of alcohol biosynthetic process	Fgf1/Pth1r/Wnt4/Por	4/456	26/17099	0.00468472	0.0458854	0.0352157	4
GO:0048708	astrocyte differentiation	Plpp3/Mt3/Serpine2/Lif/Ifngr1/Mycn/Hes1	7/456	78/17099	0.00474727	0.0463957	0.0356073	7
GO:0097305	response to alcohol	Sgk1/Bcl2l1/Cdo1/Igf1/Grin2b/Itpr2/Scnn1a/Klf9/Tgfbr1/Inhbb	10/456	142/17099	0.00479345	0.0467441	0.0358746	10	Klf9
GO:0150063	visual system development	Abcb5/Rcn1/Nf2/Osr2/Ihh/Thy1/Angptl7/Skil/Tgfbr1/Lif/Itgam/Epha2/Klf4/Sh3pxd2b/Bsg/Inhbb/Prom1/Cfh/C3	19/456	368/17099	0.00483116	0.0470084	0.0360775	19
GO:0001910	regulation of leukocyte mediated cytotoxicity	Pnp/Itgam/Ccl2/Cxcl1/Cxcl5/Ceacam1/Muc4/Arg1	8/456	99/17099	0.00496272	0.0480777	0.0368982	8
GO:0090288	negative regulation of cellular response to growth factor stimulus	Lrp2/Wnt5a/Sfrp2/Sema6a/Wnt4/Skil/Xdh/Fgfrl1	8/456	99/17099	0.00496272	0.0480777	0.0368982	8
GO:0050864	regulation of B cell activation	Tnfrsf21/Nod2/Pnp/Zfp36l1/Igha/Igkc/Bcl6/Cdkn1a/Tnfsf13/Cd24a	10/456	143/17099	0.00503493	0.0486709	0.0373535	10
GO:0003281	ventricular septum development	Lrp2/Heg1/Wnt5a/Tgfbr1/Robo1/Fgfrl1/Hes1	7/456	79/17099	0.00509234	0.0490124	0.0376155	7
GO:0043648	dicarboxylic acid metabolic process	Glul/Asl/Gclc/Gpt2/Phyh/Oat/Ass1	7/456	79/17099	0.00509234	0.0490124	0.0376155	7
GO:0051785	positive regulation of nuclear division	Igf1/Wnt5a/Wnt4/Il1a/Met/Prap1	6/456	60/17099	0.00516411	0.0495956	0.0380631	6
GO:0051090	regulation of DNA-binding transcription factor activity	Plpp3/Jak2/Acod1/Cd200/Fzd6/Wnt5a/Csf3/Nod2/Nupr1/Icam1/Trim15/Klf4/Zc3h12a/Bcl3/Sting1/Bhlhe40/Ltf/Pim1/Cx3cl1/Hes1	20/456	398/17099	0.0052384	0.0502003	0.0385272	20
GO:0048880	sensory system development	Abcb5/Rcn1/Nf2/Osr2/Ihh/Thy1/Angptl7/Skil/Tgfbr1/Lif/Itgam/Epha2/Klf4/Sh3pxd2b/Bsg/Inhbb/Prom1/Cfh/C3	19/456	371/17099	0.00526259	0.050306	0.0386083	19
GO:0046889	positive regulation of lipid biosynthetic process	Mid1ip1/Igf1/Fgf1/Pla2g4a/Wnt4/Por/Slc45a3/Il1a	8/456	100/17099	0.0052721	0.050306	0.0386083	8
GO:0042445	hormone metabolic process	Zmpste24/Sult1a1/Igf1/Selenom/Hsd17b2/Wnt4/Por/Ugt1a7c/Hsd17b11/Pcsk6/Slco4a1/Ctsl	12/456	191/17099	0.0052864	0.0503342	0.03863	12
GO:0071384	cellular response to corticosteroid stimulus	Jak2/Sgk1/Scnn1a/Klf9/Zfp36l1	5/456	43/17099	0.005515	0.0509793	0.0391251	5	Klf9
GO:0032148	activation of protein kinase B activity	Mt3/Igf1/Wnt5a/Fgf1	4/456	27/17099	0.00538542	0.0509793	0.0391251	4
GO:0046639	negative regulation of alpha-beta T cell differentiation	Ihh/Irf1/Bcl6/Zc3h12a	4/456	27/17099	0.00538542	0.0509793	0.0391251	4
GO:0002456	T cell mediated immunity	Nod2/Pnp/Icam1/Ctsh/Tnfrsf1b/Trpm4/Muc4/Cd24a/Arg1	9/456	122/17099	0.00540444	0.0509793	0.0391251	9
GO:0050920	regulation of chemotaxis	Lbp/Mycbp2/Wnt5a/Fgf1/Sema6a/Nod2/Lgmn/Ccl2/Robo1/Cxcl17/Met/Itga2/Cx3cl1	13/456	216/17099	0.00540747	0.0509793	0.0391251	13
GO:0061333	renal tubule morphogenesis	Hoxa11/Fgf1/Hoxd11/Osr1/Wnt4/Lama5/Hes1	7/456	80/17099	0.00545593	0.0509793	0.0391251	7
GO:0061844	antimicrobial humoral immune response mediated by antimicrobial peptide	Nod2/Cxcl2/Cxcl1/Dmbt1/Pglyrp1/Cxcl5/Ltf	7/456	80/17099	0.00545593	0.0509793	0.0391251	7
GO:0002829	negative regulation of type 2 immune response	Irf1/Bcl6/Arg1	3/456	14/17099	0.00550864	0.0509793	0.0391251	3
GO:0007351	tripartite regional subdivision	Wnt5a/Wdr77/Pcsk6	3/456	14/17099	0.00550864	0.0509793	0.0391251	3
GO:0008595	anterior/posterior axis specification, embryo	Wnt5a/Wdr77/Pcsk6	3/456	14/17099	0.00550864	0.0509793	0.0391251	3
GO:0019511	peptidyl-proline hydroxylation	Crtap/Ero1a/Egln3	3/456	14/17099	0.00550864	0.0509793	0.0391251	3
GO:0046085	adenosine metabolic process	Pnp/Uox/Xdh	3/456	14/17099	0.00550864	0.0509793	0.0391251	3
GO:0046886	positive regulation of hormone biosynthetic process	Igf1/Wnt4/Por	3/456	14/17099	0.00550864	0.0509793	0.0391251	3
GO:0060263	regulation of respiratory burst	Lbp/Noxa1/Jchain	3/456	14/17099	0.00550864	0.0509793	0.0391251	3
GO:0051480	regulation of cytosolic calcium ion concentration	Jak2/Gata2/Atp1a2/Thy1/Wnt5a/Plcg1/Grin2b/Itpr2/Pth1r/Synpo/Ero1a/Cxcl2/Trpm4/Cxcl1/Cxcl17/Cx3cl1/Cd24a/Trpv6	18/456	346/17099	0.00555921	0.0512811	0.0393567	18
GO:0010839	negative regulation of keratinocyte proliferation	Klf9/Sfn/Ctsl	3/456	15/17099	0.00675097	0.0517149	0.0442945	3	Klf9
GO:0010951	negative regulation of endopeptidase activity	Mt3/Igf1/Serpine2/Serpinh1/Sfrp2/Rps6ka1/Por/Klf4/Sfn/Ltf	10/456	146/17099	0.00581698	0.0535476	0.0410962	10

## Sheet: epithelium >5mo
ID	Description	geneID	GeneRatio	BgRatio	pvalue	p.adjust	qvalue	Count	Feature
GO:0006457	protein folding	Hsp90aa1/Ppia/Hspd1/Ahsa1/Pdia4/Hspb1/Cct3/Hsp90b1/Ptges3/Cct6a/Hspe1/Sdf2l1/Pdia3/Hspa5/Hsp90ab1/Dnajb11/Prdx4/Canx/Calr	19/251	154/17099	1.20426e-12	4.05837e-09	3.64829e-09	19
GO:0016126	sterol biosynthetic process	Msmo1/Cyp51/Sqle/Hmgcs1/Erg28/Srebf1/Fdps/Fdft1/Hmgcr/Srebf2/Lbr	11/251	58/17099	6.78742e-10	1.14368e-06	1.02812e-06	11
GO:0000727	double-strand break repair via break-induced replication	Mcm6/Mcm2/Mcm7/Mcm5/Mcm3/Mcm4	6/251	12/17099	8.08966e-09	9.08739e-06	8.16914e-06	6
GO:0034976	response to endoplasmic reticulum stress	Agr2/Vcp/Pdia4/Erp29/Hsp90b1/Derl3/Pdia6/Sdf2l1/Pdia3/Hspa5/Manf/Tmed2/Hyou1/Canx/Calr/Ppp1r15a/Scamp5/Serinc3	18/251	243/17099	2.06331e-08	1.73833e-05	1.56268e-05	18
GO:0006695	cholesterol biosynthetic process	Msmo1/Cyp51/Hmgcs1/Srebf1/Fdps/Fdft1/Hmgcr/Srebf2/Lbr	9/251	53/17099	6.92046e-08	3.88699e-05	3.49422e-05	9
GO:1902653	secondary alcohol biosynthetic process	Msmo1/Cyp51/Hmgcs1/Srebf1/Fdps/Fdft1/Hmgcr/Srebf2/Lbr	9/251	53/17099	6.92046e-08	3.88699e-05	3.49422e-05	9
GO:0035966	response to topologically incorrect protein	Hsp90aa1/Hspd1/Agr2/Vcp/Hspb1/Derl3/Pdia6/Sdf2l1/Hspa5/Manf/Tmed2/Ppp1r15a/Hspb8	13/251	135/17099	9.63422e-08	4.63819e-05	4.16952e-05	13
GO:0016125	sterol metabolic process	Msmo1/Cyp51/Sqle/Hmgcs1/Ldlr/Erg28/Srebf1/Fdps/Fdft1/Hmgcr/Srebf2/Lbr/Cebpa	13/251	140/17099	1.48078e-07	6.23776e-05	5.60746e-05	13
GO:1902652	secondary alcohol metabolic process	Msmo1/Cyp51/Sqle/Hmgcs1/Ldlr/Srebf1/Fdps/Fdft1/Hmgcr/Srebf2/Lbr/Idh3a/Cebpa	13/251	143/17099	1.89965e-07	7.11312e-05	6.39436e-05	13
GO:0008203	cholesterol metabolic process	Msmo1/Cyp51/Sqle/Hmgcs1/Ldlr/Srebf1/Fdps/Fdft1/Hmgcr/Srebf2/Lbr/Cebpa	12/251	132/17099	5.66082e-07	0.00019077	0.000171493	12
GO:0006986	response to unfolded protein	Hsp90aa1/Hspd1/Agr2/Hspb1/Derl3/Pdia6/Hspa5/Manf/Tmed2/Ppp1r15a/Hspb8	11/251	113/17099	8.51757e-07	0.000260947	0.00023458	11
GO:0032508	DNA duplex unwinding	Mcm6/Mcm2/Mcm7/Dhx9/Mcm5/Mcm3/Mcm4	7/251	37/17099	9.55088e-07	0.00026822	0.000241118	7
GO:0006694	steroid biosynthetic process	Msmo1/Cyp51/Sqle/Hmgcs1/Erg28/Srebf1/Fdps/Fdft1/Hsd17b12/Hmgcr/Srebf2/Lbr	12/251	152/17099	2.54658e-06	0.000660153	0.000593447	12
GO:0032392	DNA geometric change	Mcm6/Mcm2/Mcm7/Dhx9/Mcm5/Mcm3/Mcm4	7/251	43/17099	2.77327e-06	0.000667565	0.00060011	7
GO:0035967	cellular response to topologically incorrect protein	Hspd1/Agr2/Vcp/Derl3/Pdia6/Sdf2l1/Hspa5/Tmed2/Ppp1r15a/Hspb8	10/251	105/17099	3.30081e-06	0.000710373	0.000638593	10
GO:0006270	DNA replication initiation	Mcm6/Mcm2/Mcm7/Mcm5/Mcm3/Mcm4	6/251	29/17099	3.37269e-06	0.000710373	0.000638593	6
GO:0022616	DNA strand elongation	Pcna/Nucks1/Mcm7/Mcm3/Mcm4	5/251	20/17099	8.47961e-06	0.00151746	0.00136412	5
GO:0032516	positive regulation of phosphoprotein phosphatase activity	Calm1/Hsp90ab1/Slc39a10/Ppp1r15a/Jak2	5/251	20/17099	8.47961e-06	0.00151746	0.00136412	5
GO:0008202	steroid metabolic process	Msmo1/Cyp51/Sqle/Hmgcs1/Ldlr/Erg28/Srebf1/Fdps/Fdft1/Hsd17b12/Hmgcr/Srebf2/Akr1c13/Lbr/Pdgfra/Cebpa	16/251	297/17099	8.5554e-06	0.00151746	0.00136412	16
GO:0006271	DNA strand elongation involved in DNA replication	Pcna/Mcm7/Mcm3/Mcm4	4/251	12/17099	2.04554e-05	0.00344674	0.00309846	4
GO:0022613	ribonucleoprotein complex biogenesis	Hsp90aa1/Ran/Fbl/Snrpb/Snrpf/Snrpd3/Dhx9/Mybbp1a/Nop56/Nop58/Ptges3/Ddx21/Snrpd1/Hsp90ab1/Heatr1/Noc2l/Pwp2/Isg20	18/251	400/17099	2.70912e-05	0.0043475	0.0039082	18
GO:1902969	mitotic DNA replication	Mcm6/Mcm2/Mcm3/Mcm4	4/251	13/17099	2.92064e-05	0.00447389	0.00402182	4
GO:0034620	cellular response to unfolded protein	Hspd1/Agr2/Derl3/Pdia6/Hspa5/Tmed2/Ppp1r15a/Hspb8	8/251	85/17099	3.50222e-05	0.00511783	0.00460069	8
GO:0035307	positive regulation of protein dephosphorylation	Ppia/Calm1/Hsp90ab1/Slc39a10/Ppp1r15a/Jak2	6/251	43/17099	3.64474e-05	0.00511783	0.00460069	6
GO:0006268	DNA unwinding involved in DNA replication	Mcm6/Mcm2/Mcm7/Mcm4	4/251	14/17099	4.04182e-05	0.00544838	0.00489784	4
GO:0033260	nuclear DNA replication	Pcna/Mcm6/Mcm2/Mcm3/Mcm4	5/251	30/17099	6.91324e-05	0.00896063	0.00805519	5
GO:0071103	DNA conformation change	Set/Mcm6/Mcm2/Banf1/Mcm7/Dhx9/Nasp/Mcm5/Mcm3/Mcm4/Noc2l	11/251	182/17099	8.05457e-05	0.00998946	0.00898006	11
GO:0006260	DNA replication	Pcna/Cacybp/Nucks1/Mcm6/Mcm2/Mcm7/Dhx9/Nasp/Ddx21/Mcm5/Fen1/Mcm3/Mcm4	13/251	249/17099	8.29984e-05	0.00998946	0.00898006	13
GO:0000723	telomere maintenance	Pcna/Hsp90aa1/Lmna/Myc/Cct3/Ptges3/Cct6a/Apex1/Hsp90ab1	9/251	124/17099	8.97156e-05	0.0104256	0.00937211	9
GO:0006360	transcription by RNA polymerase I	Smarcb1/Mars1/Heatr1/Cavin1/Ppp1r15a/Cebpa	6/251	51/17099	9.76177e-05	0.0109657	0.00985768	6
GO:1905897	regulation of response to endoplasmic reticulum stress	Agr2/Erp29/Pdia6/Manf/Hyou1/Ppp1r15a/Serinc3	7/251	74/17099	0.000105234	0.0110096	0.00989711	7
GO:2000573	positive regulation of DNA biosynthetic process	Pcna/Hsp90aa1/Myc/Cct3/Ptges3/Cct6a/Hsp90ab1	7/251	74/17099	0.000105234	0.0110096	0.00989711	7
GO:0008299	isoprenoid biosynthetic process	Hmgcs1/Idi1/Fdps/Fdft1/Hmgcr	5/251	33/17099	0.000111076	0.0110096	0.00989711	5
GO:0010922	positive regulation of phosphatase activity	Calm1/Hsp90ab1/Slc39a10/Ppp1r15a/Jak2	5/251	33/17099	0.000111076	0.0110096	0.00989711	5
GO:0032200	telomere organization	Pcna/Hsp90aa1/Lmna/Myc/Cct3/Ptges3/Cct6a/Apex1/Hsp90ab1	9/251	129/17099	0.000121607	0.011709	0.0105259	9
GO:0043666	regulation of phosphoprotein phosphatase activity	Hsp90b1/Calm1/Hsp90ab1/Slc39a10/Ppp1r15a/Jak2	6/251	54/17099	0.000134948	0.0126326	0.0113561	6
GO:0044786	cell cycle DNA replication	Pcna/Mcm6/Mcm2/Mcm3/Mcm4	5/251	35/17099	0.000148341	0.0132699	0.011929	5
GO:0061077	chaperone-mediated protein folding	Pdia4/Hspb1/Ptges3/Hspe1/Sdf2l1/Hspa5	6/251	55/17099	0.000149631	0.0132699	0.011929	6
GO:0046165	alcohol biosynthetic process	Msmo1/Cyp51/Hmgcs1/Srebf1/Fdps/Fdft1/Hmgcr/Srebf2/Lbr	9/251	134/17099	0.000162479	0.0140399	0.0126212	9
GO:0006720	isoprenoid metabolic process	Hmgcs1/Idi1/Fdps/Fdft1/Hmgcr/Crabp2/Dhrs3	7/251	81/17099	0.000186404	0.0157045	0.0141176	7
GO:0006913	nucleocytoplasmic transport	Ran/Txn1/Srsf3/Lmna/Dhx9/Cfl1/Ddx39a/Rangap1/Hsp90ab1/Kpna2/Nfkbia/Calr/Desi1/Jak2	14/251	309/17099	0.000199115	0.0157836	0.0141887	14
GO:0051169	nuclear transport	Ran/Txn1/Srsf3/Lmna/Dhx9/Cfl1/Ddx39a/Rangap1/Hsp90ab1/Kpna2/Nfkbia/Calr/Desi1/Jak2	14/251	309/17099	0.000199115	0.0157836	0.0141887	14
GO:0035306	positive regulation of dephosphorylation	Ppia/Calm1/Hsp90ab1/Slc39a10/Ppp1r15a/Jak2	6/251	58/17099	0.000201393	0.0157836	0.0141887	6
GO:0006261	DNA-dependent DNA replication	Pcna/Nucks1/Mcm6/Mcm2/Mcm7/Ddx21/Mcm5/Mcm3/Mcm4	9/251	139/17099	0.000214221	0.0163283	0.0146784	9
GO:0071826	ribonucleoprotein complex subunit organization	Hsp90aa1/Snrpb/Vcp/Snrpf/Snrpd3/Dhx9/Ptges3/Snrpd1/Hsp90ab1/Pwp2	10/251	171/17099	0.000221678	0.0163283	0.0146784	10
GO:0002902	regulation of B cell apoptotic process	Myc/Mif/Noc2l/Slc39a10	4/251	21/17099	0.000222879	0.0163283	0.0146784	4
GO:0032103	positive regulation of response to external stimulus	Il33/Hsp90aa1/Hspd1/Ldlr/Srebf1/Ptn/Dhx9/Hspb1/S100a14/Mif/Nfkbia/Calr/Gprc5b/Cebpa/Dpp4/Jak2	16/251	400/17099	0.000292194	0.0209509	0.0188339	16	Il33
GO:0006066	alcohol metabolic process	Msmo1/Cyp51/Sqle/Hmgcs1/Ldlr/Srebf1/Fdps/Fdft1/Hmgcr/Srebf2/Lbr/Idh3a/Cebpa/Dhrs3	14/251	322/17099	0.000303318	0.0212954	0.0191436	14
GO:0035304	regulation of protein dephosphorylation	Ppia/Hsp90b1/Calm1/Hsp90ab1/Slc39a10/Ppp1r15a/Jak2	7/251	88/17099	0.00031201	0.0214586	0.0192903	7
GO:0045943	positive regulation of transcription by RNA polymerase I	Smarcb1/Mars1/Heatr1/Ppp1r15a	4/251	23/17099	0.000322237	0.0217188	0.0195242	4
GO:1901617	organic hydroxy compound biosynthetic process	Msmo1/Cyp51/Sqle/Hmgcs1/Erg28/Srebf1/Fdps/Fdft1/Hmgcr/Srebf2/Lbr	11/251	215/17099	0.00034612	0.0226668	0.0203764	11
GO:0051099	positive regulation of binding	Ran/Txn1/Myc/Dhx9/Calm1/Anxa2/Hsp90ab1/S100a10/Stmn1/Jak2	10/251	181/17099	0.000349755	0.0226668	0.0203764	10
GO:0006984	ER-nucleus signaling pathway	Srebf1/Agr2/Srebf2/Hspa5/Tmed2	5/251	42/17099	0.000357546	0.0227345	0.0204373	5
GO:0030968	endoplasmic reticulum unfolded protein response	Agr2/Derl3/Pdia6/Hspa5/Tmed2/Ppp1r15a	6/251	66/17099	0.00041003	0.0255889	0.0230033	6
GO:0050729	positive regulation of inflammatory response	Il33/Hspd1/Ldlr/Dhx9/Nfkbia/Gprc5b/Cebpa/Jak2	8/251	126/17099	0.000546096	0.0334608	0.0300797	8	Il33
GO:2001243	negative regulation of intrinsic apoptotic signaling pathway	Ppia/Ybx3/Hspb1/Mif/Hyou1/Noc2l/Ivns1abp	7/251	97/17099	0.000564769	0.033987	0.0305527	7
GO:0001783	B cell apoptotic process	Myc/Mif/Noc2l/Slc39a10	4/251	27/17099	0.000609895	0.0360587	0.0324151	4
GO:0006206	pyrimidine nucleobase metabolic process	Cad/Aldh6a1/Tet2	3/251	12/17099	0.000623391	0.0362212	0.0325612	3
GO:0001101	response to acid chemical	Cfl1/Dnmt1/Anxa2/S100a10/Col4a1/Pdgfra/Cpeb4	7/251	99/17099	0.000638492	0.0364698	0.0327847	7
GO:0036503	ERAD pathway	Vcp/Hsp90b1/Derl3/Sdf2l1/Hspa5/Canx/Calr	7/251	100/17099	0.000678111	0.0380873	0.0342387	7
GO:0071353	cellular response to interleukin-4	Tuba1b/Mcm2/Hspa5/Hsp90ab1	4/251	28/17099	0.000703405	0.0388603	0.0349336	4
GO:0022618	ribonucleoprotein complex assembly	Hsp90aa1/Snrpb/Snrpf/Snrpd3/Dhx9/Ptges3/Snrpd1/Hsp90ab1/Pwp2	9/251	164/17099	0.00072089	0.0391839	0.0352245	9
GO:0072527	pyrimidine-containing compound metabolic process	Cad/Dut/Dtymk/Aldh6a1/Tet2	5/251	49/17099	0.000737366	0.0394432	0.0354576	5
GO:0006403	RNA localization	Ran/Fbl/Srsf3/Hnrnpa3/Eif5a/Dhx9/Nop58/Ddx39a/Cetn3	9/251	166/17099	0.000786093	0.0406606	0.036552	9
GO:0002903	negative regulation of B cell apoptotic process	Mif/Noc2l/Slc39a10	3/251	13/17099	0.000801646	0.0406606	0.036552	3
GO:0045454	cell redox homeostasis	Txn1/Prdx1/Apex1/Prdx4	4/251	29/17099	0.000806621	0.0406606	0.036552	4
GO:0000724	double-strand break repair via homologous recombination	Nucks1/Psmd14/Mcm6/Mcm2/Mcm7/Mcm5/Mcm3/Mcm4	8/251	134/17099	0.000819708	0.0406606	0.036552	8
GO:0071897	DNA biosynthetic process	Pcna/Hsp90aa1/Vcp/Myc/Cct3/Ptges3/Cct6a/Hsp90ab1/Ccn2	9/251	167/17099	0.000820452	0.0406606	0.036552	9
GO:0009141	nucleoside triphosphate metabolic process	Ran/Vcp/Myc/Cad/Dut/Dtymk/Ldhd	7/251	104/17099	0.000856491	0.0418315	0.0376046	7
GO:0072594	establishment of protein localization to organelle	Hsp90aa1/Ran/Hspd1/Srebf1/Lmna/Cfl1/Cct3/Cct6a/Calm1/Hspa5/Hsp90ab1/Kpna2/Nfkbia/Spcs3/Jak2	15/251	400/17099	0.000873407	0.0420483	0.0377995	15
GO:0050867	positive regulation of cell activation	Il33/Hsp90aa1/Hspd1/Iglc1/Igha/Igkc/Ephb4/Slc7a1/Mif/Slc39a10/Cebpa/Dpp4/Ccn2/Jak2	14/251	360/17099	0.000912188	0.0423952	0.0381113	14	Il33
GO:0000725	recombinational repair	Nucks1/Psmd14/Mcm6/Mcm2/Mcm7/Mcm5/Mcm3/Mcm4	8/251	136/17099	0.000902938	0.0423952	0.0381113	8
GO:0070670	response to interleukin-4	Tuba1b/Mcm2/Hspa5/Hsp90ab1	4/251	30/17099	0.000920081	0.0423952	0.0381113	4
GO:2001242	regulation of intrinsic apoptotic signaling pathway	Ppia/Erp29/Ybx3/Hspb1/Mif/Hyou1/Noc2l/Serinc3/Ivns1abp	9/251	170/17099	0.000930933	0.0423952	0.0381113	9
GO:0010811	positive regulation of cell-substrate adhesion	Agr2/Hsd17b12/Ptn/Cfl1/Myadm/S100a10/Calr/Jak2	8/251	138/17099	0.000992813	0.0439921	0.0395469	8
GO:0036498	IRE1-mediated unfolded protein response	Agr2/Pdia6/Hspa5	3/251	14/17099	0.00100925	0.0439921	0.0395469	3
GO:0090343	positive regulation of cell aging	Lmna/Kras/Arg2	3/251	14/17099	0.00100925	0.0439921	0.0395469	3
GO:1901615	organic hydroxy compound metabolic process	Msmo1/Cyp51/Sqle/Hmgcs1/Ldlr/Erg28/Srebf1/Fdps/Fdft1/Hmgcr/Srebf2/Lbr/Idh3a/Cebpa/Dhrs3/Ldhd/Sult1d1	17/251	494/17099	0.00104345	0.0439921	0.0395469	17
GO:0051085	chaperone cofactor-dependent protein refolding	Ptges3/Hspe1/Sdf2l1/Hspa5	4/251	31/17099	0.00104432	0.0439921	0.0395469	4
GO:0070542	response to fatty acid	Ranbp1/Scd2/Ldlr/Aacs	4/251	31/17099	0.00104432	0.0439921	0.0395469	4
GO:0030433	ubiquitin-dependent ERAD pathway	Vcp/Hsp90b1/Derl3/Hspa5/Canx/Calr	6/251	79/17099	0.00107081	0.0440077	0.0395608	6
GO:0071229	cellular response to acid chemical	Dnmt1/Anxa2/S100a10/Col4a1/Pdgfra/Cpeb4	6/251	79/17099	0.00107081	0.0440077	0.0395608	6
GO:0000375	RNA splicing, via transesterification reactions	Srsf3/Hnrnpm/Snrpa/Rbm3/Snrpb/Snrpf/Snrpd3/Dhx9/Rbmxl1/Ddx39a/Snrpd1	11/251	248/17099	0.00113081	0.0448333	0.0403031	11
GO:0000377	RNA splicing, via transesterification reactions with bulged adenosine as nucleophile	Srsf3/Hnrnpm/Snrpa/Rbm3/Snrpb/Snrpf/Snrpd3/Dhx9/Rbmxl1/Ddx39a/Snrpd1	11/251	248/17099	0.00113081	0.0448333	0.0403031	11
GO:0000398	mRNA splicing, via spliceosome	Srsf3/Hnrnpm/Snrpa/Rbm3/Snrpb/Snrpf/Snrpd3/Dhx9/Rbmxl1/Ddx39a/Snrpd1	11/251	248/17099	0.00113081	0.0448333	0.0403031	11
GO:0000387	spliceosomal snRNP assembly	Snrpb/Snrpf/Snrpd3/Snrpd1	4/251	32/17099	0.00117989	0.0462351	0.0415632	4
GO:0032933	SREBP signaling pathway	Srebf1/Srebf2/Tmed2	3/251	15/17099	0.00124795	0.04834	0.0434554	3
GO:0031349	positive regulation of defense response	Il33/Hsp90aa1/Hspd1/Ldlr/Srebf1/Dhx9/Nfkbia/Gprc5b/Cebpa/Dpp4/Jak2	11/251	253/17099	0.00132737	0.0491564	0.0441894	11	Il33
GO:0010921	regulation of phosphatase activity	Hsp90b1/Calm1/Hsp90ab1/Slc39a10/Ppp1r15a/Jak2	6/251	82/17099	0.00130067	0.0491564	0.0441894	6
GO:0097193	intrinsic apoptotic signaling pathway	Ppia/Myc/Erp29/Ybx3/Hspb1/Mybbp1a/Mif/Hyou1/Noc2l/Serinc3/Jak2/Ivns1abp	12/251	292/17099	0.00131622	0.0491564	0.0441894	12
GO:0006356	regulation of transcription by RNA polymerase I	Smarcb1/Mars1/Heatr1/Ppp1r15a	4/251	33/17099	0.00132731	0.0491564	0.0441894	4
GO:0043030	regulation of macrophage activation	Il33/Hspd1/Ldlr/Tff2/Cebpa	5/251	56/17099	0.00135918	0.0492519	0.0442751	5	Il33
GO:0051098	regulation of binding	Ran/Txn1/Nucks1/Msx2/Zbtb7c/Cycs/Myc/Dhx9/Calm1/Anxa2/Hsp90ab1/S100a10/Stmn1/Jak2	14/251	375/17099	0.00134486	0.0492519	0.0442751	14
GO:0051168	nuclear export	Ran/Txn1/Srsf3/Dhx9/Ddx39a/Rangap1/Calr/Desi1	8/251	146/17099	0.0014265	0.0511416	0.0459739	8
GO:0051973	positive regulation of telomerase activity	Hsp90aa1/Myc/Ptges3/Hsp90ab1	4/251	34/17099	0.00148713	0.0522475	0.0469681	4
GO:0017038	protein import	Hsp90aa1/Ran/Hspd1/Hnrnpm/Lmna/Cfl1/Hsp90ab1/Kpna2/Nfkbia/Jak2	10/251	219/17099	0.00151719	0.0522475	0.0469681	10
GO:0071501	cellular response to sterol depletion	Srebf1/Srebf2/Tmed2	3/251	16/17099	0.00151936	0.0522475	0.0469681	3
GO:0090205	positive regulation of cholesterol metabolic process	Srebf1/Fdps/Srebf2	3/251	16/17099	0.00151936	0.0522475	0.0469681	3
GO:0006888	endoplasmic reticulum to Golgi vesicle-mediated transport	Vcp/Erp29/Tmed9/Tmed2/Hyou1/Tmed10/Kdelr2	7/251	115/17099	0.00154221	0.0524974	0.0471928	7
GO:0015931	nucleobase-containing compound transport	Ran/Srsf3/Hnrnpa3/Eif5a/Dhx9/Ddx39a/Slc35b1/Cetn3/Slc25a36	9/251	183/17099	0.00155791	0.0525016	0.0471965	9
GO:2000278	regulation of DNA biosynthetic process	Pcna/Hsp90aa1/Myc/Cct3/Ptges3/Cct6a/Hsp90ab1	7/251	116/17099	0.00162114	0.0540916	0.0486258	7
GO:0006278	RNA-dependent DNA biosynthetic process	Hsp90aa1/Cct3/Ptges3/Cct6a/Hsp90ab1	5/251	59/17099	0.0017191	0.0540981	0.0486317	5
GO:0007004	telomere maintenance via telomerase	Hsp90aa1/Cct3/Ptges3/Cct6a/Hsp90ab1	5/251	59/17099	0.0017191	0.0540981	0.0486317	5
GO:2001233	regulation of apoptotic signaling pathway	Ppia/Lmna/Myc/Erp29/Ybx3/Hspb1/Pdia3/Mif/Hyou1/Noc2l/Ar/Serinc3/Jak2/Ivns1abp	14/251	387/17099	0.00180429	0.0540981	0.0486317	14
GO:0006991	response to sterol depletion	Srebf1/Srebf2/Tmed2	3/251	17/17099	0.00182505	0.0540981	0.0486317	3
GO:0009147	pyrimidine nucleoside triphosphate metabolic process	Cad/Dut/Dtymk	3/251	17/17099	0.00182505	0.0540981	0.0486317	3
GO:0018279	protein N-linked glycosylation via asparagine	Derl3/Rpn1/Alg8	3/251	17/17099	0.00182505	0.0540981	0.0486317	3
GO:0042026	protein refolding	Hsp90aa1/Hspd1/Hspa5	3/251	17/17099	0.00182505	0.0540981	0.0486317	3
GO:0072529	pyrimidine-containing compound catabolic process	Dut/Aldh6a1/Tet2	3/251	17/17099	0.00182505	0.0540981	0.0486317	3
GO:0098760	response to interleukin-7	Hspd1/Atic/Pdia3	3/251	17/17099	0.00182505	0.0540981	0.0486317	3
GO:0098761	cellular response to interleukin-7	Hspd1/Atic/Pdia3	3/251	17/17099	0.00182505	0.0540981	0.0486317	3
GO:0006458	'de novo' protein folding	Ptges3/Hspe1/Sdf2l1/Hspa5	4/251	36/17099	0.00184608	0.0540981	0.0486317	4
GO:0051084	'de novo' posttranslational protein folding	Ptges3/Hspe1/Sdf2l1/Hspa5	4/251	36/17099	0.00184608	0.0540981	0.0486317	4
GO:0070229	negative regulation of lymphocyte apoptotic process	Mif/Noc2l/Slc39a10/Arg2	4/251	36/17099	0.00184608	0.0540981	0.0486317	4
GO:0097242	amyloid-beta clearance	Cyp51/Ldlr/Hmgcr/Mme	4/251	36/17099	0.00184608	0.0540981	0.0486317	4

## Sheet: All Stroma
ID	Description	GeneRatio	BgRatio	pvalue	p.adjust	qvalue	geneID	Count	Feature
GO:0007178	transmembrane receptor protein serine/threonine kinase signaling pathway	16/186	332/17099	7.28402e-07	0.00243286	0.00187544	Fst/Msx1/Fbn1/Lrp2/Tgfbr3/Dact2/Tmem100/Tgif2/Zeb2/Trps1/Itgb8/Inhba/Ror2/Hpgd/Spry1/Ccl2	16
GO:0031589	cell-substrate adhesion	16/186	356/17099	1.8184e-06	0.00303673	0.00234095	Cd36/Smoc1/Vit/Lamc3/Has2/Ntng2/Ntn4/Pik3r1/Atrnl1/Itgb8/Fbln1/Tacstd2/Muc4/Enpp2/Plet1/Wnt4	16
GO:0007431	salivary gland development	6/186	38/17099	3.15896e-06	0.00351698	0.00271117	Tgm2/Tfcp2l1/Egfr/Ntn4/Plxnd1/Sema3a	6
GO:0043616	keratinocyte proliferation	6/186	46/17099	9.97197e-06	0.00571771	0.00440766	Fst/Ptch1/Klf9/Has2/Efnb2/Zfp36	6	Klf9
GO:0035272	exocrine system development	6/186	49/17099	1.44901e-05	0.00571771	0.00440766	Tgm2/Tfcp2l1/Egfr/Ntn4/Plxnd1/Sema3a	6
GO:0003007	heart morphogenesis	12/186	249/17099	1.85724e-05	0.00571771	0.00440766	Ptch1/Msx1/Lrp2/Tgfbr3/Has2/Adamts1/Slit3/Tmem100/Fzd2/Plxnd1/Slc8a1/Nrp2	12
GO:0032680	regulation of tumor necrosis factor production	10/186	175/17099	2.20918e-05	0.00571771	0.00440766	Cd36/Errfi1/Ptger4/Clu/Pik3r1/Ddx58/Zfp36/Bcl3/Tnfaip3/Ccl2	10
GO:0045778	positive regulation of ossification	6/186	53/17099	2.29468e-05	0.00571771	0.00440766	Pkdcc/Zbtb16/Ptger4/Slc8a1/Isg15/Wnt4	6
GO:0034446	substrate adhesion-dependent cell spreading	8/186	108/17099	2.34882e-05	0.00571771	0.00440766	Lamc3/Has2/Ntng2/Ntn4/Atrnl1/Fbln1/Tacstd2/Enpp2	8
GO:1903555	regulation of tumor necrosis factor superfamily cytokine production	10/186	177/17099	2.43653e-05	0.00571771	0.00440766	Cd36/Errfi1/Ptger4/Clu/Pik3r1/Ddx58/Zfp36/Bcl3/Tnfaip3/Ccl2	10
GO:0051271	negative regulation of cellular component movement	13/186	299/17099	2.46617e-05	0.00571771	0.00440766	Ripor2/Nos1/Tgfbr3/Pfn2/Cd200/Ptger4/Clic4/Prkg1/Fbln1/Tacstd2/Sema3a/Wnt4/Ccl2	13
GO:0032640	tumor necrosis factor production	10/186	180/17099	2.81509e-05	0.00571771	0.00440766	Cd36/Errfi1/Ptger4/Clu/Pik3r1/Ddx58/Zfp36/Bcl3/Tnfaip3/Ccl2	10
GO:0071706	tumor necrosis factor superfamily cytokine production	10/186	182/17099	3.09455e-05	0.00571771	0.00440766	Cd36/Errfi1/Ptger4/Clu/Pik3r1/Ddx58/Zfp36/Bcl3/Tnfaip3/Ccl2	10
GO:0051090	regulation of DNA-binding transcription factor activity	15/186	398/17099	3.11208e-05	0.00571771	0.00440766	Cd36/Ptch1/Tgfbr3/Adcy1/Cd200/Clu/Fzd2/Thra/Ddx58/Bhlhe40/Nfkbia/Bcl3/Icam1/Tnfaip3/Il1b	15
GO:0007411	axon guidance	11/186	222/17099	3.23091e-05	0.00571771	0.00440766	Ptch1/Lrp2/Lgr4/Slit3/Ntn3/Vasp/Plxnd1/Tubb2b/Efnb2/Nrp2/Sema3a	11
GO:0010810	regulation of cell-substrate adhesion	11/186	222/17099	3.23091e-05	0.00571771	0.00440766	Cd36/Smoc1/Vit/Has2/Pik3r1/Fbln1/Tacstd2/Muc4/Enpp2/Plet1/Wnt4	11
GO:0045785	positive regulation of cell adhesion	16/186	448/17099	3.23436e-05	0.00571771	0.00440766	Cd36/Smoc1/Vit/Zbtb16/Tgm2/Has2/Ptger4/Fbln1/Myo10/Efnb2/Nfkbiz/Enpp2/Wnt4/Icam1/Il1b/Ccl2	16
GO:0022612	gland morphogenesis	9/186	147/17099	3.3319e-05	0.00571771	0.00440766	Ptch1/Gli1/Tgm2/Egfr/Ntn4/Plxnd1/Sema3a/Wnt4/Tnfaip3	9
GO:0097485	neuron projection guidance	11/186	223/17099	3.36681e-05	0.00571771	0.00440766	Ptch1/Lrp2/Lgr4/Slit3/Ntn3/Vasp/Plxnd1/Tubb2b/Efnb2/Nrp2/Sema3a	11
GO:0032496	response to lipopolysaccharide	12/186	265/17099	3.42907e-05	0.00571771	0.00440766	Cd36/Nos1/Ptger4/Cxcl16/Nfkbia/Zfp36/Cxcl1/Gbp6/Tnfaip3/Il1b/Cxcl10/Ccl2	12
GO:0007435	salivary gland morphogenesis	5/186	35/17099	3.59497e-05	0.00571771	0.00440766	Tgm2/Egfr/Ntn4/Plxnd1/Sema3a	5
GO:0030856	regulation of epithelial cell differentiation	9/186	150/17099	3.90624e-05	0.00593038	0.00457161	Ptch1/Ptch2/Errfi1/Tmem100/Zeb2/Btg1/Spry1/Zfp36/Il1b	9
GO:0071222	cellular response to lipopolysaccharide	10/186	189/17099	4.26784e-05	0.00613279	0.00472764	Cd36/Cxcl16/Nfkbia/Zfp36/Cxcl1/Gbp6/Tnfaip3/Il1b/Cxcl10/Ccl2	10
GO:0001763	morphogenesis of a branching structure	11/186	230/17099	4.46386e-05	0.00613279	0.00472764	Ptch1/Tgm2/Lgr4/Ntn4/Clic4/Plxnd1/Tacstd2/Sema3a/Spry1/Wnt4/Il1b	11
GO:0010812	negative regulation of cell-substrate adhesion	6/186	60/17099	4.69853e-05	0.00613279	0.00472764	Pik3r1/Fbln1/Tacstd2/Muc4/Enpp2/Plet1	6
GO:0071772	response to BMP	9/186	155/17099	5.04937e-05	0.00613279	0.00472764	Fst/Kcnd3/Msx1/Fbn1/Lrp2/Tgfbr3/Tmem100/Vstm2a/Ror2	9
GO:0071773	cellular response to BMP stimulus	9/186	155/17099	5.04937e-05	0.00613279	0.00472764	Fst/Kcnd3/Msx1/Fbn1/Lrp2/Tgfbr3/Tmem100/Vstm2a/Ror2	9
GO:0072678	T cell migration	6/186	61/17099	5.16444e-05	0.00613279	0.00472764	Ripor2/Cd200/Cxcl16/Icam1/Cxcl10/Ccl2	6
GO:2000027	regulation of animal organ morphogenesis	8/186	121/17099	5.32488e-05	0.00613279	0.00472764	Msx1/Lgr4/Ntn4/Fzd2/Tacstd2/Ror2/Spry1/Wnt4	8
GO:0071219	cellular response to molecule of bacterial origin	10/186	199/17099	6.59056e-05	0.00733749	0.00565632	Cd36/Cxcl16/Nfkbia/Zfp36/Cxcl1/Gbp6/Tnfaip3/Il1b/Cxcl10/Ccl2	10
GO:0002237	response to molecule of bacterial origin	12/186	286/17099	7.161e-05	0.0077154	0.00594765	Cd36/Nos1/Ptger4/Cxcl16/Nfkbia/Zfp36/Cxcl1/Gbp6/Tnfaip3/Il1b/Cxcl10/Ccl2	12
GO:0050673	epithelial cell proliferation	15/186	431/17099	7.68124e-05	0.00777029	0.00598995	Fst/Wfdc1/Ptch1/Gli1/Klf9/Errfi1/Tgfbr3/Lgr4/Has2/Egfr/Efnb2/Tacstd2/Zfp36/Tnfaip3/Ccl2	15	Klf9
GO:1901342	regulation of vasculature development	12/186	288/17099	7.65308e-05	0.00777029	0.00598995	Angptl7/Cd36/Adamts1/Ptger4/Plxnd1/Itgb8/Btg1/Enpp2/Wnt4/Il1b/Cxcl10/Ccl2	12
GO:0008544	epidermis development	12/186	289/17099	7.90987e-05	0.00777029	0.00598995	Fst/Ptch1/Ripor2/Gli1/Ptch2/Errfi1/Lgr4/Egfr/Clic4/Trps1/Inhba/Zfp36	12
GO:2000146	negative regulation of cell motility	12/186	290/17099	8.17406e-05	0.00780039	0.00601316	Ripor2/Tgfbr3/Pfn2/Cd200/Ptger4/Clic4/Prkg1/Fbln1/Tacstd2/Sema3a/Wnt4/Ccl2	12
GO:0007409	axonogenesis	15/186	435/17099	8.51495e-05	0.00789998	0.00608993	Ptch1/Arhgef28/Lrp2/Lgr4/Adcy1/Slit3/Ntng2/Ntn3/Zeb2/Vasp/Plxnd1/Tubb2b/Efnb2/Nrp2/Sema3a	15
GO:1990868	response to chemokine	6/186	68/17099	9.55952e-05	0.00840231	0.00647717	Ripor2/Slit3/Cxcl1/Ccl7/Cxcl10/Ccl2	6
GO:1990869	cellular response to chemokine	6/186	68/17099	9.55952e-05	0.00840231	0.00647717	Ripor2/Slit3/Cxcl1/Ccl7/Cxcl10/Ccl2	6
GO:0002693	positive regulation of cellular extravasation	4/186	23/17099	0.000102101	0.00874405	0.00674061	Ripor2/Ptger4/Icam1/Ccl2	4
GO:0061138	morphogenesis of a branching epithelium	10/186	212/17099	0.000111495	0.00908275	0.00700171	Ptch1/Tgm2/Lgr4/Ntn4/Clic4/Plxnd1/Tacstd2/Sema3a/Spry1/Wnt4	10
GO:0097529	myeloid leukocyte migration	10/186	212/17099	0.000111495	0.00908275	0.00700171	Ripor2/Cd200/Ptger4/Il17rc/Ror2/Cxcl1/Il1b/Ccl7/Cxcl10/Ccl2	10
GO:0007189	adenylate cyclase-activating G protein-coupled receptor signaling pathway	8/186	135/17099	0.000115218	0.00916257	0.00706323	Adgrg2/Nos1/Ramp1/Adcy1/Ptger4/Adcy7/Adgrl3/Cxcl10	8
GO:0001822	kidney development	12/186	303/17099	0.000123662	0.00960537	0.00740458	Ptch1/Zbtb16/Fbn1/Lrp2/Lgr4/Adamts1/Dact2/Plxnd1/Efnb2/Tacstd2/Spry1/Wnt4	12
GO:0072676	lymphocyte migration	7/186	104/17099	0.000140626	0.0106748	0.00822897	Ripor2/Cd200/Cxcl16/Icam1/Ccl7/Cxcl10/Ccl2	7
GO:0097305	response to alcohol	8/186	142/17099	0.000163598	0.0114612	0.00883518	Ptch1/Klf9/Tgfbr3/Ptger4/Adcy7/Inhba/Hpgd/Ccl7	8	Klf9
GO:0071396	cellular response to lipid	15/186	468/17099	0.000189936	0.0114612	0.00883518	Cd36/Ptch1/Klf9/Clu/Egfr/Cxcl16/Inhba/Nfkbia/Zfp36/Cxcl1/Gbp6/Tnfaip3/Il1b/Cxcl10/Ccl2	15	Klf9
GO:0050678	regulation of epithelial cell proliferation	13/186	366/17099	0.000190768	0.0114612	0.00883518	Wfdc1/Ptch1/Gli1/Klf9/Errfi1/Tgfbr3/Has2/Egfr/Efnb2/Tacstd2/Zfp36/Tnfaip3/Ccl2	13	Klf9
GO:0071216	cellular response to biotic stimulus	10/186	222/17099	0.000162624	0.0114612	0.00883518	Cd36/Cxcl16/Nfkbia/Zfp36/Cxcl1/Gbp6/Tnfaip3/Il1b/Cxcl10/Ccl2	10
GO:1901343	negative regulation of vasculature development	7/186	107/17099	0.000167964	0.0114612	0.00883518	Angptl7/Cd36/Adamts1/Ptger4/Wnt4/Cxcl10/Ccl2	7
GO:0032102	negative regulation of response to external stimulus	13/186	362/17099	0.00017131	0.0114612	0.00883518	Ctla2a/Wfdc1/Cd200/Ptger4/Prkg1/Sema3a/Isg15/Zfp36/Ier3/Wnt4/A2m/Tnfaip3/Ccl2	13
GO:0048762	mesenchymal cell differentiation	10/186	225/17099	0.000181357	0.0114612	0.00883518	Msx1/Tgfbr3/Has2/Tmem100/Zeb2/Nrp2/Sema3a/Spry1/Wnt4/Il1b	10
GO:0060562	epithelial tube morphogenesis	13/186	365/17099	0.000185733	0.0114612	0.00883518	Ptch1/Lrp2/Lgr4/Fzd2/Zeb2/Clic4/Vasp/Plxnd1/Efnb2/Tacstd2/Spry1/Wnt4/Cxcl10	13
GO:0097530	granulocyte migration	8/186	145/17099	0.000188914	0.0114612	0.00883518	Ripor2/Ptger4/Il17rc/Cxcl1/Il1b/Ccl7/Cxcl10/Ccl2	8
GO:0001503	ossification	13/186	366/17099	0.000190768	0.0114612	0.00883518	Ptch1/Pkdcc/Smoc1/Gli1/Zbtb16/Tgfbr3/Lgr4/Ptger4/Thra/Slc8a1/Isg15/Junb/Wnt4	13
GO:0007548	sex differentiation	11/186	271/17099	0.000191698	0.0114612	0.00883518	Fst/Lrp2/Lgr4/Adamts1/Ptger4/Inhba/Ror2/Sema3a/Serpinb6b/Wnt4/Icam1	11
GO:0072001	renal system development	12/186	318/17099	0.000193818	0.0114612	0.00883518	Ptch1/Zbtb16/Fbn1/Lrp2/Lgr4/Adamts1/Dact2/Plxnd1/Efnb2/Tacstd2/Spry1/Wnt4	12
GO:0060445	branching involved in salivary gland morphogenesis	4/186	27/17099	0.000195595	0.0114612	0.00883518	Tgm2/Ntn4/Plxnd1/Sema3a	4
GO:2001259	positive regulation of cation channel activity	6/186	78/17099	0.000205073	0.0118094	0.0091036	Gstm7/Stac2/Cracr2a/Ank2/Ifngr2/Ccl2	6
GO:0040013	negative regulation of locomotion	12/186	321/17099	0.000211324	0.0119631	0.00922211	Ripor2/Tgfbr3/Pfn2/Cd200/Ptger4/Clic4/Prkg1/Fbln1/Tacstd2/Sema3a/Wnt4/Ccl2	12
GO:0022604	regulation of cell morphogenesis	12/186	322/17099	0.000217452	0.0121048	0.00933136	Has2/Ntng2/Arap1/Ttc3/Plxnd1/Fbln1/Myo10/Tacstd2/Enpp2/Icam1/Ccl7/Ccl2	12
GO:0061564	axon development	15/186	475/17099	0.000222873	0.0121068	0.00933289	Ptch1/Arhgef28/Lrp2/Lgr4/Adcy1/Slit3/Ntng2/Ntn3/Zeb2/Vasp/Plxnd1/Tubb2b/Efnb2/Nrp2/Sema3a	15
GO:0048732	gland development	14/186	423/17099	0.000224737	0.0121068	0.00933289	Ptch1/Gli1/Asl/Msx1/Tgfbr3/Tgm2/Tfcp2l1/Egfr/Ntn4/Plxnd1/Thra/Sema3a/Wnt4/Tnfaip3	14
GO:0097306	cellular response to alcohol	6/186	80/17099	0.000235658	0.0124936	0.00963108	Ptch1/Klf9/Ptger4/Adcy7/Inhba/Ccl7	6	Klf9
GO:0030336	negative regulation of cell migration	11/186	279/17099	0.000246411	0.0128596	0.00991319	Ripor2/Tgfbr3/Pfn2/Cd200/Ptger4/Clic4/Prkg1/Tacstd2/Sema3a/Wnt4/Ccl2	11
GO:0071407	cellular response to organic cyclic compound	14/186	435/17099	0.000298685	0.0138557	0.0106811	Ptch1/Nos1/Klf9/Gstm7/Tgm2/Clu/Egfr/Slc8a1/Ddx58/Inhba/Nfkbia/Zfp36/Il1b/Ccl2	14	Klf9
GO:0030198	extracellular matrix organization	11/186	283/17099	0.000278383	0.0138557	0.0106811	Angptl7/Col15a1/Smoc1/Vit/Col14a1/Has2/Adamts1/Ntng2/Ntn4/Fbln1/Bcl3	11
GO:0022407	regulation of cell-cell adhesion	14/186	432/17099	0.000278475	0.0138557	0.0106811	Ripor2/Zbtb16/Has2/Pik3r1/Prkg1/Myo10/Efnb2/Nfkbiz/Muc4/Wnt4/Icam1/Tnfaip3/Il1b/Ccl2	14
GO:0043062	extracellular structure organization	11/186	284/17099	0.000286902	0.0138557	0.0106811	Angptl7/Col15a1/Smoc1/Vit/Col14a1/Has2/Adamts1/Ntng2/Ntn4/Fbln1/Bcl3	11
GO:0045229	external encapsulating structure organization	11/186	284/17099	0.000286902	0.0138557	0.0106811	Angptl7/Col15a1/Smoc1/Vit/Col14a1/Has2/Adamts1/Ntng2/Ntn4/Fbln1/Bcl3	11
GO:0030858	positive regulation of epithelial cell differentiation	5/186	54/17099	0.000296358	0.0138557	0.0106811	Ptch1/Ptch2/Tmem100/Zeb2/Btg1	5
GO:0051489	regulation of filopodium assembly	5/186	54/17099	0.000296358	0.0138557	0.0106811	Ripor2/Arap1/Fnbp1l/Pik3r1/Myo10	5
GO:0060317	cardiac epithelial to mesenchymal transition	4/186	30/17099	0.000297749	0.0138557	0.0106811	Msx1/Tgfbr3/Has2/Tmem100	4
GO:0021536	diencephalon development	5/186	55/17099	0.000323148	0.0142095	0.0109538	Gli1/Zeb2/Nrp2/Sema3a/Wnt4	5
GO:0003279	cardiac septum development	7/186	119/17099	0.000323506	0.0142095	0.0109538	Lrp2/Tgfbr3/Slit3/Fzd2/Ank2/Plxnd1/Nrp2	7
GO:0061041	regulation of wound healing	7/186	119/17099	0.000323506	0.0142095	0.0109538	Cd36/Wfdc1/Ptger4/Mylk/Prkg1/Wnt4/Ccl2	7
GO:1990266	neutrophil migration	7/186	119/17099	0.000323506	0.0142095	0.0109538	Ripor2/Ptger4/Cxcl1/Il1b/Ccl7/Cxcl10/Ccl2	7
GO:1903131	mononuclear cell differentiation	14/186	439/17099	0.000327584	0.0142095	0.0109538	Ctla2a/Zbtb16/Ptger4/Cracr2a/Pik3r1/Itgb8/Itm2a/Nfkbiz/Relb/Bcl3/Wnt4/Tnfaip3/Il1b/Igkc	14
GO:0048608	reproductive structure development	14/186	440/17099	0.000335172	0.0142132	0.0109567	Fst/Lrp2/Lgr4/Adamts1/Ptger4/Egfr/Slc8a1/Inhba/Ror2/Sema3a/Serpinb6b/Junb/Wnt4/Icam1	14
GO:1904064	positive regulation of cation transmembrane transport	8/186	158/17099	0.000338693	0.0142132	0.0109567	Nos1/Gstm7/Stac2/Cracr2a/Ank2/Ifngr2/Cxcl10/Ccl2	8
GO:0071621	granulocyte chemotaxis	7/186	120/17099	0.000340437	0.0142132	0.0109567	Ripor2/Il17rc/Cxcl1/Il1b/Ccl7/Cxcl10/Ccl2	7
GO:0061458	reproductive system development	14/186	444/17099	0.000367054	0.0151353	0.0116675	Fst/Lrp2/Lgr4/Adamts1/Ptger4/Egfr/Slc8a1/Inhba/Ror2/Sema3a/Serpinb6b/Junb/Wnt4/Icam1	14
GO:0030098	lymphocyte differentiation	13/186	393/17099	0.000378813	0.0154297	0.0118944	Ctla2a/Zbtb16/Ptger4/Cracr2a/Pik3r1/Itm2a/Nfkbiz/Relb/Bcl3/Wnt4/Tnfaip3/Il1b/Igkc	13
GO:0007188	adenylate cyclase-modulating G protein-coupled receptor signaling pathway	9/186	203/17099	0.000388169	0.0156203	0.0120414	Adgrg2/Nos1/Ramp1/Adcy1/Ptger4/Adcy7/Adgrl3/Npr3/Cxcl10	9
GO:0030099	myeloid cell differentiation	13/186	396/17099	0.000407157	0.0160184	0.0123483	Zbtb16/Fbn1/Tgfbr3/Pik3r1/Thra/Itgb8/Inhba/Ror2/Relb/Nfkbia/Isg15/Zfp36/Junb	13
GO:0070098	chemokine-mediated signaling pathway	5/186	58/17099	0.000414595	0.0160184	0.0123483	Slit3/Cxcl1/Ccl7/Cxcl10/Ccl2	5
GO:0007162	negative regulation of cell adhesion	11/186	297/17099	0.00041927	0.0160184	0.0123483	Ripor2/Dact2/Plxnd1/Pik3r1/Prkg1/Fbln1/Tacstd2/Muc4/Enpp2/Plet1/Tnfaip3	11
GO:0030213	hyaluronan biosynthetic process	3/186	14/17099	0.000422043	0.0160184	0.0123483	Has2/Ptger4/Il1b	3
GO:2000402	negative regulation of lymphocyte migration	3/186	14/17099	0.000422043	0.0160184	0.0123483	Ripor2/Cd200/Ccl2	3
GO:0010837	regulation of keratinocyte proliferation	4/186	34/17099	0.000487064	0.0178769	0.0137809	Klf9/Has2/Efnb2/Zfp36	4	Klf9
GO:0006956	complement activation	5/186	60/17099	0.000485583	0.0178769	0.0137809	Cfb/A2m/Il1b/Igkc/Igha	5
GO:0051491	positive regulation of filopodium assembly	4/186	34/17099	0.000487064	0.0178769	0.0137809	Ripor2/Arap1/Fnbp1l/Pik3r1	4
GO:0043588	skin development	10/186	257/17099	0.000521997	0.018503	0.0142636	Fst/Ptch2/Errfi1/Lgr4/Dact2/Egfr/Clic4/Trps1/Inhba/Zfp36	10
GO:0010771	negative regulation of cell morphogenesis involved in differentiation	3/186	15/17099	0.000523341	0.018503	0.0142636	Ttc3/Fbln1/Tacstd2	3
GO:0050900	leukocyte migration	12/186	355/17099	0.000524471	0.018503	0.0142636	Ripor2/Cd200/Ptger4/Il17rc/Cxcl16/Ror2/Cxcl1/Icam1/Il1b/Ccl7/Cxcl10/Ccl2	12
GO:0003158	endothelium development	7/186	129/17099	0.000527084	0.018503	0.0142636	Col15a1/Tmem100/Clic4/Btg1/Icam1/Il1b/Cxcl10	7
GO:0006959	humoral immune response	9/186	212/17099	0.000531824	0.018503	0.0142636	Cfb/Bcl3/Cxcl1/A2m/Il1b/Jchain/Igkc/Igha/Cxcl10	9
GO:2000401	regulation of lymphocyte migration	5/186	62/17099	0.00056535	0.0194667	0.0150065	Ripor2/Cd200/Ccl7/Cxcl10/Ccl2	5
GO:0001655	urogenital system development	12/186	359/17099	0.000579073	0.0195133	0.0150424	Ptch1/Zbtb16/Fbn1/Lrp2/Lgr4/Adamts1/Dact2/Plxnd1/Efnb2/Tacstd2/Spry1/Wnt4	12
GO:0043270	positive regulation of ion transport	11/186	309/17099	0.000583681	0.0195133	0.0150424	Nos1/Gstm7/Stac2/Cracr2a/Mylk/Ank2/Ifngr2/Cxcl1/Il1b/Cxcl10/Ccl2	11
GO:0008015	blood circulation	14/186	466/17099	0.000592849	0.0195133	0.0150424	Cd36/Kcnd3/Nos1/Tgfbr3/Cd38/Ank2/Pik3r1/Prkg1/Thra/Slc8a1/Sema3a/Npr3/Ier3/Icam1	14
GO:0051492	regulation of stress fiber assembly	6/186	95/17099	0.000595915	0.0195133	0.0150424	Pfn2/Ptger4/Arap1/Pik3r1/Tacstd2/Wnt4	6
GO:0060021	roof of mouth development	6/186	95/17099	0.000595915	0.0195133	0.0150424	Pkdcc/Msx1/Tgfbr3/Fzd2/Itgb8/Inhba	6
GO:0008406	gonad development	9/186	219/17099	0.000671501	0.0217177	0.0167417	Fst/Lrp2/Adamts1/Ptger4/Inhba/Sema3a/Serpinb6b/Wnt4/Icam1	9
GO:0032924	activin receptor signaling pathway	4/186	37/17099	0.000676239	0.0217177	0.0167417	Fst/Dact2/Tgif2/Inhba	4
GO:0051259	protein complex oligomerization	9/186	220/17099	0.0006937	0.0217392	0.0167583	Ripor2/Scara5/Kcnd2/Kcnc3/Kcnd3/Tgm2/Lrrc8a/Vasp/Isg15	9
GO:0001823	mesonephros development	6/186	98/17099	0.000702643	0.0217392	0.0167583	Ptch1/Zbtb16/Lgr4/Tacstd2/Spry1/Wnt4	6
GO:0030593	neutrophil chemotaxis	6/186	98/17099	0.000702643	0.0217392	0.0167583	Ripor2/Cxcl1/Il1b/Ccl7/Cxcl10/Ccl2	6
GO:1905330	regulation of morphogenesis of an epithelium	5/186	65/17099	0.000702943	0.0217392	0.0167583	Lgr4/Ntn4/Tacstd2/Wnt4/Cxcl10	5
GO:0031348	negative regulation of defense response	9/186	221/17099	0.000716495	0.021955	0.0169246	Ctla2a/Wfdc1/Cd200/Ptger4/Isg15/Zfp36/Ier3/A2m/Tnfaip3	9
GO:0001953	negative regulation of cell-matrix adhesion	4/186	38/17099	0.000749427	0.0224784	0.0173281	Pik3r1/Muc4/Enpp2/Plet1	4
GO:0042093	T-helper cell differentiation	5/186	66/17099	0.000753939	0.0224784	0.0173281	Ptger4/Cracr2a/Nfkbiz/Relb/Bcl3	5
GO:0043279	response to alkaloid	5/186	66/17099	0.000753939	0.0224784	0.0173281	Nos1/Gstm7/Tgm2/Adgrl3/Slc8a1	5
GO:0045137	development of primary sexual characteristics	9/186	223/17099	0.000763921	0.0224784	0.0173281	Fst/Lrp2/Adamts1/Ptger4/Inhba/Sema3a/Serpinb6b/Wnt4/Icam1	9
GO:1902285	semaphorin-plexin signaling pathway involved in neuron projection guidance	3/186	17/17099	0.000769706	0.0224784	0.0173281	Plxnd1/Nrp2/Sema3a	3
GO:0051924	regulation of calcium ion transport	10/186	271/17099	0.000786118	0.0224784	0.0173281	Nos1/Gstm7/Stac2/Cracr2a/Mylk/Ank2/Slc8a1/Icam1/Cxcl10/Ccl2	10
GO:0010811	positive regulation of cell-substrate adhesion	7/186	138/17099	0.000787416	0.0224784	0.0173281	Cd36/Smoc1/Vit/Has2/Fbln1/Enpp2/Wnt4	7
GO:0050728	negative regulation of inflammatory response	7/186	138/17099	0.000787416	0.0224784	0.0173281	Ctla2a/Wfdc1/Cd200/Ptger4/Zfp36/Ier3/Tnfaip3	7
GO:0003205	cardiac chamber development	8/186	180/17099	0.000803039	0.0224795	0.017329	Lrp2/Tgfbr3/Adamts1/Slit3/Fzd2/Ank2/Plxnd1/Nrp2	8
GO:0034767	positive regulation of ion transmembrane transport	8/186	180/17099	0.000803039	0.0224795	0.017329	Nos1/Gstm7/Stac2/Cracr2a/Ank2/Ifngr2/Cxcl10/Ccl2	8
GO:0002294	CD4-positive, alpha-beta T cell differentiation involved in immune response	5/186	67/17099	0.000807648	0.0224795	0.017329	Ptger4/Cracr2a/Nfkbiz/Relb/Bcl3	5
GO:0030501	positive regulation of bone mineralization	4/186	39/17099	0.000828041	0.0228567	0.0176197	Pkdcc/Slc8a1/Isg15/Wnt4	4
GO:0060485	mesenchyme development	10/186	274/17099	0.000855055	0.0229682	0.0177057	Msx1/Tgfbr3/Has2/Tmem100/Zeb2/Nrp2/Sema3a/Spry1/Wnt4/Il1b	10
GO:0051928	positive regulation of calcium ion transport	7/186	140/17099	0.000857127	0.0229682	0.0177057	Gstm7/Stac2/Cracr2a/Mylk/Ank2/Cxcl10/Ccl2	7
GO:0070371	ERK1 and ERK2 cascade	11/186	324/17099	0.0008618	0.0229682	0.0177057	Cd36/Errfi1/Ptger4/Egfr/Fbln1/Timp3/Spry1/Icam1/Il1b/Ccl7/Ccl2	11
GO:0002293	alpha-beta T cell differentiation involved in immune response	5/186	68/17099	0.00086416	0.0229682	0.0177057	Ptger4/Cracr2a/Nfkbiz/Relb/Bcl3	5
GO:0090092	regulation of transmembrane receptor protein serine/threonine kinase signaling pathway	9/186	227/17099	0.000866465	0.0229682	0.0177057	Fst/Msx1/Fbn1/Lrp2/Tgfbr3/Dact2/Zeb2/Inhba/Spry1	9
GO:0048511	rhythmic process	10/186	276/17099	0.000903718	0.0237671	0.0183215	Kcnd2/Klf9/Lgr4/Adcy1/Adamts1/Ptger4/Inhba/Bhlhe40/Relb/Enpp2	10	Klf9
GO:0002287	alpha-beta T cell activation involved in immune response	5/186	69/17099	0.000923566	0.0240993	0.0185777	Ptger4/Cracr2a/Nfkbiz/Relb/Bcl3	5
GO:0050727	regulation of inflammatory response	11/186	328/17099	0.000952173	0.0245268	0.0189072	Ctla2a/Wfdc1/Cd200/Ptger4/Nfkbiz/Nfkbia/Zfp36/Ier3/Tnfaip3/Casp4/Il1b	11
GO:0001818	negative regulation of cytokine production	10/186	278/17099	0.000954635	0.0245268	0.0189072	Errfi1/Lgr4/Cd200/Ptger4/Adcy7/Fbln1/Relb/Zfp36/Bcl3/Tnfaip3	10
GO:0050919	negative chemotaxis	4/186	41/17099	0.00100241	0.0254754	0.0196385	Lgr4/Slit3/Nrp2/Sema3a	4
GO:0110020	regulation of actomyosin structure organization	6/186	105/17099	0.00100916	0.0254754	0.0196385	Pfn2/Ptger4/Arap1/Pik3r1/Tacstd2/Wnt4	6
GO:0009611	response to wounding	13/186	437/17099	0.00101545	0.0254754	0.0196385	Cd36/Wfdc1/Gli1/Entpd2/Ptger4/Mylk/Prkg1/Fbln1/Zfp36/Plet1/Wnt4/Tnfaip3/Ccl2	13
GO:0001649	osteoblast differentiation	8/186	187/17099	0.00102809	0.0254754	0.0196385	Ptch1/Smoc1/Gli1/Tgfbr3/Lgr4/Ptger4/Junb/Wnt4	8
GO:0003013	circulatory system process	14/186	494/17099	0.0010423	0.0254754	0.0196385	Cd36/Kcnd3/Nos1/Tgfbr3/Cd38/Ank2/Pik3r1/Prkg1/Thra/Slc8a1/Sema3a/Npr3/Ier3/Icam1	14
GO:0006970	response to osmotic stress	5/186	71/17099	0.00105143	0.0254754	0.0196385	Tsc22d3/Lrrc8a/Mylk/Relb/Serpinb6b	5
GO:0030509	BMP signaling pathway	7/186	145/17099	0.00105284	0.0254754	0.0196385	Fst/Msx1/Fbn1/Lrp2/Tgfbr3/Tmem100/Ror2	7
GO:0002286	T cell activation involved in immune response	6/186	106/17099	0.00106021	0.0254754	0.0196385	Ptger4/Cracr2a/Nfkbiz/Relb/Bcl3/Icam1	6
GO:2000181	negative regulation of blood vessel morphogenesis	6/186	106/17099	0.00106021	0.0254754	0.0196385	Cd36/Adamts1/Ptger4/Wnt4/Cxcl10/Ccl2	6
GO:0072677	eosinophil migration	3/186	19/17099	0.00107942	0.0257518	0.0198516	Ptger4/Ccl7/Ccl2	3
GO:0046847	filopodium assembly	5/186	72/17099	0.00112007	0.0265312	0.0204523	Ripor2/Arap1/Fnbp1l/Pik3r1/Myo10	5
GO:0032231	regulation of actin filament bundle assembly	6/186	108/17099	0.00116822	0.0265312	0.0204523	Pfn2/Ptger4/Arap1/Pik3r1/Tacstd2/Wnt4	6
GO:0060840	artery development	6/186	108/17099	0.00116822	0.0265312	0.0204523	Lrp2/Ptger4/Mylk/Plxnd1/Efnb2/Hpgd	6
GO:0006874	cellular calcium ion homeostasis	13/186	444/17099	0.00117232	0.0265312	0.0204523	Cd36/Nos1/Gstm7/Tgm2/Ptger4/Cd38/Fzd2/Ank2/Slc8a1/Cxcl1/Il1b/Cxcl10/Ccl2	13
GO:0120032	regulation of plasma membrane bounded cell projection assembly	8/186	191/17099	0.00117775	0.0265312	0.0204523	Ripor2/Pfn2/Arap1/Fnbp1l/Pik3r1/Myo10/Tacstd2/Icam1	8
GO:0042692	muscle cell differentiation	12/186	390/17099	0.00118743	0.0265312	0.0204523	Ripor2/Col14a1/Msx1/Ntn3/Ptgfrn/Ank2/Thra/Slc8a1/Efnb2/Pgm5/Wnt4/Cxcl10	12
GO:0002292	T cell differentiation involved in immune response	5/186	73/17099	0.00119197	0.0265312	0.0204523	Ptger4/Cracr2a/Nfkbiz/Relb/Bcl3	5
GO:0002691	regulation of cellular extravasation	4/186	43/17099	0.0012011	0.0265312	0.0204523	Ripor2/Ptger4/Icam1/Ccl2	4
GO:0007520	myoblast fusion	4/186	43/17099	0.0012011	0.0265312	0.0204523	Ripor2/Ntn3/Ptgfrn/Cxcl10	4
GO:0045429	positive regulation of nitric oxide biosynthetic process	4/186	43/17099	0.0012011	0.0265312	0.0204523	Cd36/Clu/Icam1/Il1b	4
GO:1901021	positive regulation of calcium ion transmembrane transporter activity	4/186	43/17099	0.0012011	0.0265312	0.0204523	Gstm7/Stac2/Cracr2a/Ank2	4
GO:1903522	regulation of blood circulation	9/186	238/17099	0.00120741	0.0265312	0.0204523	Kcnd3/Nos1/Cd38/Ank2/Pik3r1/Thra/Slc8a1/Sema3a/Icam1	9
GO:0034765	regulation of ion transmembrane transport	13/186	446/17099	0.00122069	0.0265746	0.0204858	Kcnd2/Kcnc3/Kcnd3/Nos1/Gstm7/Stac2/Cracr2a/Clic4/Ank2/Ifngr2/Slc8a1/Cxcl10/Ccl2	13
GO:0032612	interleukin-1 production	6/186	109/17099	0.0012253	0.0265746	0.0204858	Cd36/Errfi1/Ptger4/Tnfaip3/Casp4/Il1b	6
GO:0002687	positive regulation of leukocyte migration	7/186	149/17099	0.00123338	0.0265773	0.0204879	Ripor2/Ptger4/Icam1/Il1b/Ccl7/Cxcl10/Ccl2	7
GO:0002263	cell activation involved in immune response	10/186	289/17099	0.00127855	0.0272793	0.021029	Cplx2/Ptger4/Cracr2a/Tcim/Itm2a/Nfkbiz/Relb/Bcl3/Icam1/Tnfaip3	10
GO:0002285	lymphocyte activation involved in immune response	8/186	194/17099	0.00130102	0.0272793	0.021029	Ptger4/Cracr2a/Itm2a/Nfkbiz/Relb/Bcl3/Icam1/Tnfaip3	8
GO:0060491	regulation of cell projection assembly	8/186	194/17099	0.00130102	0.0272793	0.021029	Ripor2/Pfn2/Arap1/Fnbp1l/Pik3r1/Myo10/Tacstd2/Icam1	8
GO:0002686	negative regulation of leukocyte migration	4/186	44/17099	0.0013101	0.0272793	0.021029	Ripor2/Cd200/Ptger4/Ccl2	4
GO:0051146	striated muscle cell differentiation	10/186	290/17099	0.00131197	0.0272793	0.021029	Ripor2/Col14a1/Msx1/Ntn3/Ptgfrn/Thra/Slc8a1/Efnb2/Pgm5/Cxcl10	10
GO:0006898	receptor-mediated endocytosis	9/186	241/17099	0.00131712	0.0272793	0.021029	Cd36/Ramp1/Lrp2/Micall1/Vldlr/Clu/Fnbp1l/Cxcl16/Efnb2	9
GO:0006816	calcium ion transport	12/186	395/17099	0.00132313	0.0272793	0.021029	Nos1/Gstm7/Ramp1/Stac2/Cracr2a/Mylk/Ank2/Slc8a1/Icam1/Clca1/Cxcl10/Ccl2	12
GO:0003002	regionalization	11/186	344/17099	0.00139583	0.0285293	0.0219927	Ptch1/Gli1/Zbtb16/Msx1/Lrp2/Zeb2/Nrp2/Ror2/Sema3a/Bhlhe40/Spry1	11
GO:0030038	contractile actin filament bundle assembly	6/186	112/17099	0.00140938	0.0285293	0.0219927	Pfn2/Ptger4/Arap1/Pik3r1/Tacstd2/Wnt4	6
GO:0043149	stress fiber assembly	6/186	112/17099	0.00140938	0.0285293	0.0219927	Pfn2/Ptger4/Arap1/Pik3r1/Tacstd2/Wnt4	6
GO:1904407	positive regulation of nitric oxide metabolic process	4/186	45/17099	0.00142582	0.0286882	0.0221151	Cd36/Clu/Icam1/Il1b	4
GO:0071676	negative regulation of mononuclear cell migration	3/186	21/17099	0.00145806	0.0290583	0.0224004	Ripor2/Cd200/Ccl2	3
GO:0051480	regulation of cytosolic calcium ion concentration	11/186	346/17099	0.00146161	0.0290583	0.0224004	Cd36/Nos1/Gstm7/Ptger4/Cd38/Fzd2/Ank2/Slc8a1/Cxcl1/Il1b/Cxcl10	11
GO:0006809	nitric oxide biosynthetic process	5/186	77/17099	0.00151415	0.0295746	0.0227985	Cd36/Nos1/Clu/Icam1/Il1b	5
GO:0048844	artery morphogenesis	5/186	77/17099	0.00151415	0.0295746	0.0227985	Lrp2/Ptger4/Mylk/Efnb2/Hpgd	5
GO:0060411	cardiac septum morphogenesis	5/186	77/17099	0.00151415	0.0295746	0.0227985	Lrp2/Tgfbr3/Slit3/Fzd2/Nrp2	5
GO:0045446	endothelial cell differentiation	6/186	114/17099	0.00154334	0.0297964	0.0229694	Col15a1/Tmem100/Clic4/Btg1/Icam1/Il1b	6
GO:0090101	negative regulation of transmembrane receptor protein serine/threonine kinase signaling pathway	6/186	114/17099	0.00154334	0.0297964	0.0229694	Fst/Fbn1/Lrp2/Tgfbr3/Dact2/Spry1	6
GO:0055074	calcium ion homeostasis	13/186	460/17099	0.00160816	0.0308692	0.0237965	Cd36/Nos1/Gstm7/Tgm2/Ptger4/Cd38/Fzd2/Ank2/Slc8a1/Cxcl1/Il1b/Cxcl10/Ccl2	13
GO:0051091	positive regulation of DNA-binding transcription factor activity	9/186	249/17099	0.00164949	0.0314816	0.0242685	Cd36/Tgfbr3/Adcy1/Cd200/Clu/Fzd2/Ddx58/Icam1/Il1b	9
GO:1903034	regulation of response to wounding	7/186	157/17099	0.0016667	0.0316295	0.0243825	Cd36/Wfdc1/Ptger4/Mylk/Prkg1/Wnt4/Ccl2	7
GO:0070169	positive regulation of biomineral tissue development	4/186	47/17099	0.00167832	0.0316699	0.0244137	Pkdcc/Slc8a1/Isg15/Wnt4	4
GO:0008625	extrinsic apoptotic signaling pathway via death domain receptors	5/186	79/17099	0.00169732	0.0318485	0.0245514	Trps1/Pik3r1/Timp3/Icam1/Tnfaip3	5
GO:0035296	regulation of tube diameter	7/186	158/17099	0.00172827	0.0320689	0.0247213	Nos1/Tgfbr3/Cd38/Prkg1/Slc8a1/Npr3/Icam1	7
GO:0097746	blood vessel diameter maintenance	7/186	158/17099	0.00172827	0.0320689	0.0247213	Nos1/Tgfbr3/Cd38/Prkg1/Slc8a1/Npr3/Icam1	7
GO:0032414	positive regulation of ion transmembrane transporter activity	6/186	117/17099	0.0017622	0.0322285	0.0248443	Gstm7/Stac2/Cracr2a/Ank2/Ifngr2/Ccl2	6
GO:0045637	regulation of myeloid cell differentiation	8/186	204/17099	0.00178787	0.0322285	0.0248443	Zbtb16/Fbn1/Pik3r1/Inhba/Ror2/Nfkbia/Isg15/Zfp36	8
GO:0035150	regulation of tube size	7/186	159/17099	0.00179158	0.0322285	0.0248443	Nos1/Tgfbr3/Cd38/Prkg1/Slc8a1/Npr3/Icam1	7
GO:0043433	negative regulation of DNA-binding transcription factor activity	7/186	159/17099	0.00179158	0.0322285	0.0248443	Ptch1/Cd200/Thra/Bhlhe40/Nfkbia/Bcl3/Tnfaip3	7
GO:0051260	protein homooligomerization	7/186	159/17099	0.00179158	0.0322285	0.0248443	Ripor2/Scara5/Kcnd2/Kcnc3/Kcnd3/Tgm2/Vasp	7
GO:0045638	negative regulation of myeloid cell differentiation	5/186	80/17099	0.00179476	0.0322285	0.0248443	Zbtb16/Fbn1/Pik3r1/Nfkbia/Zfp36	5
GO:0110151	positive regulation of biomineralization	4/186	48/17099	0.00181552	0.0324268	0.0249972	Pkdcc/Slc8a1/Isg15/Wnt4	4
GO:1905954	positive regulation of lipid localization	6/186	118/17099	0.00184014	0.0326919	0.0252015	Cd36/Ptch1/Vstm2a/Nfkbia/Il1b/Prap1	6
GO:0046209	nitric oxide metabolic process	5/186	81/17099	0.00189624	0.0328965	0.0253592	Cd36/Nos1/Clu/Icam1/Il1b	5
GO:0070372	regulation of ERK1 and ERK2 cascade	10/186	305/17099	0.00190484	0.0328965	0.0253592	Cd36/Errfi1/Egfr/Fbln1/Timp3/Spry1/Icam1/Il1b/Ccl7/Ccl2	10
GO:0007263	nitric oxide mediated signal transduction	3/186	23/17099	0.00191076	0.0328965	0.0253592	Cd36/Nos1/Egfr	3
GO:0010880	regulation of release of sequestered calcium ion into cytosol by sarcoplasmic reticulum	3/186	23/17099	0.00191076	0.0328965	0.0253592	Gstm7/Ank2/Slc8a1	3
GO:0045663	positive regulation of myoblast differentiation	3/186	23/17099	0.00191076	0.0328965	0.0253592	Ripor2/Pik3r1/Btg1	3
GO:1901623	regulation of lymphocyte chemotaxis	3/186	23/17099	0.00191076	0.0328965	0.0253592	Ccl7/Cxcl10/Ccl2	3
GO:0042088	T-helper 1 type immune response	4/186	49/17099	0.0019603	0.0334051	0.0257513	Cracr2a/Relb/Bcl3/Il1b	4
GO:1902041	regulation of extrinsic apoptotic signaling pathway via death domain receptors	4/186	49/17099	0.0019603	0.0334051	0.0257513	Trps1/Timp3/Icam1/Tnfaip3	4
GO:0072503	cellular divalent inorganic cation homeostasis	13/186	471/17099	0.00197985	0.0335669	0.0258761	Cd36/Nos1/Gstm7/Tgm2/Ptger4/Cd38/Fzd2/Ank2/Slc8a1/Cxcl1/Il1b/Cxcl10/Ccl2	13
GO:0046632	alpha-beta T cell differentiation	6/186	120/17099	0.00200384	0.0338022	0.0260574	Zbtb16/Ptger4/Cracr2a/Nfkbiz/Relb/Bcl3	6
GO:0050804	modulation of chemical synaptic transmission	13/186	472/17099	0.00201689	0.0338514	0.0260953	Kcnc3/Nos1/Cplx2/Pfn2/Adcy1/Ptger4/Ntng2/Sorcs2/Cd38/Tubb2b/Ror2/Il1b/Ccl2	13
GO:0099177	regulation of trans-synaptic signaling	13/186	473/17099	0.00205451	0.0343103	0.0264491	Kcnc3/Nos1/Cplx2/Pfn2/Adcy1/Ptger4/Ntng2/Sorcs2/Cd38/Tubb2b/Ror2/Il1b/Ccl2	13
GO:0003151	outflow tract morphogenesis	5/186	83/17099	0.00211171	0.0349165	0.0269164	Lrp2/Tgfbr3/Fzd2/Plxnd1/Nrp2	5
GO:2001057	reactive nitrogen species metabolic process	5/186	83/17099	0.00211171	0.0349165	0.0269164	Cd36/Nos1/Clu/Icam1/Il1b	5
GO:0014808	release of sequestered calcium ion into cytosol by sarcoplasmic reticulum	3/186	24/17099	0.00216637	0.0354908	0.0273591	Gstm7/Ank2/Slc8a1	3
GO:0042303	molting cycle	6/186	122/17099	0.00217833	0.0354908	0.0273591	Fst/Ptch2/Lgr4/Egfr/Trps1/Inhba	6
GO:0042633	hair cycle	6/186	122/17099	0.00217833	0.0354908	0.0273591	Fst/Ptch2/Lgr4/Egfr/Trps1/Inhba	6
GO:0007204	positive regulation of cytosolic calcium ion concentration	10/186	311/17099	0.00219562	0.035599	0.0274425	Cd36/Gstm7/Ptger4/Cd38/Fzd2/Ank2/Slc8a1/Cxcl1/Il1b/Cxcl10	10
GO:0001656	metanephros development	5/186	84/17099	0.0022259	0.0359155	0.0276865	Ptch1/Fbn1/Lgr4/Spry1/Wnt4	5
GO:0046660	female sex differentiation	6/186	123/17099	0.00226975	0.0361589	0.0278741	Fst/Lrp2/Adamts1/Ptger4/Inhba/Wnt4	6
GO:0045604	regulation of epidermal cell differentiation	4/186	51/17099	0.00227346	0.0361589	0.0278741	Ptch1/Ptch2/Errfi1/Zfp36	4
GO:0048247	lymphocyte chemotaxis	4/186	51/17099	0.00227346	0.0361589	0.0278741	Cxcl16/Ccl7/Cxcl10/Ccl2	4
GO:0043087	regulation of GTPase activity	10/186	314/17099	0.00235387	0.0372448	0.0287113	Ripor2/Mmut/Arap1/Plxnd1/Prkg1/Spry1/Wnt4/Icam1/Ccl7/Ccl2	10
GO:0030278	regulation of ossification	6/186	124/17099	0.00236404	0.0372448	0.0287113	Pkdcc/Zbtb16/Ptger4/Slc8a1/Isg15/Wnt4	6
GO:0002250	adaptive immune response	12/186	424/17099	0.00238763	0.0374398	0.0288616	Adcy7/Cracr2a/Nfkbiz/Relb/Muc4/Bcl3/Icam1/Tnfaip3/Il1b/Jchain/Igkc/Igha	12
GO:0062009	secondary palate development	3/186	25/17099	0.00244223	0.037757	0.0291061	Tgfbr3/Fzd2/Itgb8	3
GO:1903514	release of sequestered calcium ion into cytosol by endoplasmic reticulum	3/186	25/17099	0.00244223	0.037757	0.0291061	Gstm7/Ank2/Slc8a1	3
GO:0001952	regulation of cell-matrix adhesion	6/186	125/17099	0.00246125	0.037757	0.0291061	Cd36/Pik3r1/Muc4/Enpp2/Plet1/Wnt4	6
GO:0032411	positive regulation of transporter activity	6/186	125/17099	0.00246125	0.037757	0.0291061	Gstm7/Stac2/Cracr2a/Ank2/Ifngr2/Ccl2	6
GO:0051235	maintenance of location	10/186	316/17099	0.00246438	0.037757	0.0291061	Cd36/Gstm7/Fbn1/Vstm2a/Ank2/Thra/Slc8a1/Nfkbia/Il1b/Cxcl10	10
GO:0002460	adaptive immune response based on somatic recombination of immune receptors built from immunoglobulin superfamily domains	10/186	317/17099	0.00252117	0.0384508	0.0296409	Cracr2a/Nfkbiz/Relb/Muc4/Bcl3/Icam1/Tnfaip3/Il1b/Igkc/Igha	10
GO:0030595	leukocyte chemotaxis	8/186	216/17099	0.00255095	0.0385528	0.0297195	Ripor2/Il17rc/Cxcl16/Cxcl1/Il1b/Ccl7/Cxcl10/Ccl2	8
GO:0050920	regulation of chemotaxis	8/186	216/17099	0.00255095	0.0385528	0.0297195	Ripor2/Tubb2b/Efnb2/Sema3a/Il1b/Ccl7/Cxcl10/Ccl2	8
GO:1904427	positive regulation of calcium ion transmembrane transport	5/186	87/17099	0.00259547	0.0390489	0.030102	Gstm7/Stac2/Cracr2a/Ank2/Cxcl10	5
GO:0090303	positive regulation of wound healing	4/186	53/17099	0.00261949	0.03918	0.0302031	Cd36/Ptger4/Mylk/Ccl2	4
GO:1903706	regulation of hemopoiesis	11/186	373/17099	0.00262764	0.03918	0.0302031	Ctla2a/Zbtb16/Fbn1/Pik3r1/Tcim/Inhba/Ror2/Nfkbiz/Nfkbia/Isg15/Zfp36	11
GO:0051588	regulation of neurotransmitter transport	6/186	127/17099	0.00266466	0.0393908	0.0303656	Kcnc3/Nos1/Cplx2/Pfn2/Adcy1/Ptger4	6
GO:0016049	cell growth	13/186	488/17099	0.00269192	0.0393908	0.0303656	Wfdc1/Col14a1/Ptch2/Msx1/Slit3/Egfr/Cd38/Dnph1/Zeb2/Cxcl16/Inhba/Nrp2/Sema3a	13
GO:0002685	regulation of leukocyte migration	8/186	218/17099	0.00269974	0.0393908	0.0303656	Ripor2/Cd200/Ptger4/Icam1/Il1b/Ccl7/Cxcl10/Ccl2	8
GO:0003018	vascular process in circulatory system	8/186	218/17099	0.00269974	0.0393908	0.0303656	Cd36/Nos1/Tgfbr3/Cd38/Prkg1/Slc8a1/Npr3/Icam1	8
GO:0035148	tube formation	7/186	171/17099	0.00270075	0.0393908	0.0303656	Ptch1/Lrp2/Tgm2/Fzd2/Zeb2/Vasp/Wnt4	7
GO:0071312	cellular response to alkaloid	3/186	26/17099	0.00273886	0.039773	0.0306602	Gstm7/Tgm2/Slc8a1	3
GO:0042698	ovulation cycle	4/186	54/17099	0.00280534	0.040562	0.0312684	Adamts1/Ptger4/Inhba/Enpp2	4
GO:0032611	interleukin-1 beta production	5/186	89/17099	0.00286535	0.041074	0.0316631	Cd36/Errfi1/Tnfaip3/Casp4/Il1b	5
GO:0043367	CD4-positive, alpha-beta T cell differentiation	5/186	89/17099	0.00286535	0.041074	0.0316631	Ptger4/Cracr2a/Nfkbiz/Relb/Bcl3	5
GO:0030177	positive regulation of Wnt signaling pathway	6/186	129/17099	0.00288042	0.0411137	0.0316937	Lgr4/Egfr/Zeb2/Thra/Ror2/Tnfaip3	6
GO:0007389	pattern specification process	12/186	435/17099	0.00294106	0.0418006	0.0322232	Fst/Ptch1/Gli1/Zbtb16/Msx1/Lrp2/Zeb2/Nrp2/Ror2/Sema3a/Bhlhe40/Spry1	12
GO:0072507	divalent inorganic cation homeostasis	13/186	494/17099	0.00298857	0.0422787	0.0325918	Cd36/Nos1/Gstm7/Tgm2/Ptger4/Cd38/Fzd2/Ank2/Slc8a1/Cxcl1/Il1b/Cxcl10/Ccl2	13
GO:0045776	negative regulation of blood pressure	4/186	55/17099	0.00300002	0.0422787	0.0325918	Cd36/Nos1/Pik3r1/Ier3	4
GO:0007179	transforming growth factor beta receptor signaling pathway	7/186	175/17099	0.00307152	0.0427453	0.0329515	Fbn1/Tgfbr3/Zeb2/Itgb8/Hpgd/Spry1/Ccl2	7
GO:0008016	regulation of heart contraction	7/186	175/17099	0.00307152	0.0427453	0.0329515	Kcnd3/Nos1/Ank2/Pik3r1/Thra/Slc8a1/Sema3a	7
GO:0048754	branching morphogenesis of an epithelial tube	7/186	175/17099	0.00307152	0.0427453	0.0329515	Ptch1/Lgr4/Clic4/Plxnd1/Tacstd2/Spry1/Wnt4	7
GO:0042110	T cell activation	13/186	497/17099	0.00314662	0.0436088	0.0336171	Ctla2a/Ripor2/Zbtb16/Ptger4/Cracr2a/Efnb2/Nfkbiz/Relb/Bcl3/Wnt4/Icam1/Il1b/Ccl2	13
GO:0071674	mononuclear cell migration	7/186	176/17099	0.00317002	0.0437515	0.0337271	Ripor2/Cd200/Cxcl16/Icam1/Ccl7/Cxcl10/Ccl2	7
GO:0030510	regulation of BMP signaling pathway	5/186	92/17099	0.00330741	0.0454599	0.0350441	Fst/Msx1/Fbn1/Lrp2/Tgfbr3	5
GO:0003206	cardiac chamber morphogenesis	6/186	133/17099	0.00335089	0.0458606	0.035353	Lrp2/Tgfbr3/Adamts1/Slit3/Fzd2/Nrp2	6
GO:0001505	regulation of neurotransmitter levels	8/186	226/17099	0.00336403	0.0458606	0.035353	Maob/Slc6a2/Kcnc3/Nos1/Cplx2/Pfn2/Adcy1/Ptger4	8
GO:0002313	mature B cell differentiation involved in immune response	3/186	28/17099	0.00339643	0.0459274	0.0354045	Itm2a/Bcl3/Tnfaip3	3
GO:0140058	neuron projection arborization	3/186	28/17099	0.00339643	0.0459274	0.0354045	Lrp2/Ntng2/Sema3a	3
GO:0045661	regulation of myoblast differentiation	4/186	57/17099	0.00341668	0.0460149	0.035472	Ripor2/Pik3r1/Btg1/Cxcl10	4
GO:0001570	vasculogenesis	5/186	93/17099	0.0034651	0.0464522	0.035809	Tgfbr3/Has2/Tmem100/Itgb8/Junb	5
GO:0009612	response to mechanical stimulus	6/186	134/17099	0.00347696	0.0464522	0.035809	Cd36/Ripor2/Nos1/Ptger4/Slc8a1/Nfkbia	6
GO:0030217	T cell differentiation	9/186	279/17099	0.00353921	0.0470955	0.036305	Ctla2a/Zbtb16/Ptger4/Cracr2a/Nfkbiz/Relb/Bcl3/Wnt4/Il1b	9
GO:0042060	wound healing	10/186	333/17099	0.00358184	0.0473722	0.0365183	Cd36/Wfdc1/Entpd2/Ptger4/Mylk/Prkg1/Fbln1/Plet1/Wnt4/Ccl2	10
GO:0009913	epidermal cell differentiation	7/186	180/17099	0.00358838	0.0473722	0.0365183	Ptch1/Ripor2/Gli1/Ptch2/Errfi1/Clic4/Zfp36	7
GO:0001658	branching involved in ureteric bud morphogenesis	4/186	58/17099	0.00363905	0.0474783	0.0366	Ptch1/Lgr4/Tacstd2/Wnt4	4
GO:0031663	lipopolysaccharide-mediated signaling pathway	4/186	58/17099	0.00363905	0.0474783	0.0366	Nfkbia/Tnfaip3/Il1b/Ccl2	4
GO:0045682	regulation of epidermis development	4/186	58/17099	0.00363905	0.0474783	0.0366	Ptch1/Ptch2/Errfi1/Zfp36	4
GO:0030212	hyaluronan metabolic process	3/186	29/17099	0.00375829	0.0482151	0.0371681	Has2/Ptger4/Il1b	3
GO:0070296	sarcoplasmic reticulum calcium ion transport	3/186	29/17099	0.00375829	0.0482151	0.0371681	Gstm7/Ank2/Slc8a1	3
GO:1900027	regulation of ruffle assembly	3/186	29/17099	0.00375829	0.0482151	0.0371681	Pfn2/Tacstd2/Icam1	3
GO:0001657	ureteric bud development	5/186	95/17099	0.00379658	0.0482151	0.0371681	Ptch1/Lgr4/Tacstd2/Spry1/Wnt4	5
GO:0002690	positive regulation of leukocyte chemotaxis	5/186	95/17099	0.00379658	0.0482151	0.0371681	Ripor2/Il1b/Ccl7/Cxcl10/Ccl2	5
GO:0072163	mesonephric epithelium development	5/186	95/17099	0.00379658	0.0482151	0.0371681	Ptch1/Lgr4/Tacstd2/Spry1/Wnt4	5
GO:0072164	mesonephric tubule development	5/186	95/17099	0.00379658	0.0482151	0.0371681	Ptch1/Lgr4/Tacstd2/Spry1/Wnt4	5
GO:1900024	regulation of substrate adhesion-dependent cell spreading	4/186	59/17099	0.00387106	0.0489747	0.0377536	Has2/Fbln1/Tacstd2/Enpp2	4
GO:2000243	positive regulation of reproductive process	5/186	96/17099	0.00397057	0.0499162	0.0384794	Msx1/Ptger4/Inhba/Sema3a/Wnt4	5
GO:0045765	regulation of angiogenesis	9/186	284/17099	0.00397536	0.0499162	0.0384794	Cd36/Adamts1/Plxnd1/Itgb8/Btg1/Enpp2/Il1b/Cxcl10/Ccl2	9
GO:0072073	kidney epithelium development	6/186	138/17099	0.00401678	0.0502474	0.0387347	Ptch1/Lgr4/Efnb2/Tacstd2/Spry1/Wnt4	6
GO:0002366	leukocyte activation involved in immune response	9/186	285/17099	0.00406744	0.05069	0.0390759	Cplx2/Ptger4/Cracr2a/Itm2a/Nfkbiz/Relb/Bcl3/Icam1/Tnfaip3	9
GO:0000768	syncytium formation by plasma membrane fusion	4/186	60/17099	0.00411287	0.05069	0.0390759	Ripor2/Ntn3/Ptgfrn/Cxcl10	4
GO:0051785	positive regulation of nuclear division	4/186	60/17099	0.00411287	0.05069	0.0390759	Msx1/Wnt4/Il1b/Prap1	4
GO:0140253	cell-cell fusion	4/186	60/17099	0.00411287	0.05069	0.0390759	Ripor2/Ntn3/Ptgfrn/Cxcl10	4
GO:0030900	forebrain development	10/186	340/17099	0.00414523	0.0507592	0.0391292	Gli1/Msx1/Lrp2/Egfr/Zeb2/Prkg1/Inhba/Nrp2/Sema3a/Wnt4	10
GO:0033002	muscle cell proliferation	8/186	234/17099	0.00414888	0.0507592	0.0391292	Gli1/Tgfbr3/Adamts1/Pik3r1/Prkg1/Hpgd/Npr3/Tnfaip3	8
GO:0003012	muscle system process	11/186	397/17099	0.00421099	0.0513311	0.0395701	Col14a1/Kcnd3/Nos1/Errfi1/Ptger4/Stac2/Cd38/Mylk/Ank2/Prkg1/Slc8a1	11
GO:0048872	homeostasis of number of cells	10/186	341/17099	0.00423114	0.0513891	0.0396148	Col14a1/Tgfbr3/Lgr4/Tsc22d3/Thra/Inhba/Isg15/Zfp36/Tnfaip3/Ccl2	10
GO:1902806	regulation of cell cycle G1/S phase transition	6/186	140/17099	0.00430885	0.0520747	0.0401433	Gli1/Adamts1/Egfr/Tcim/Prap1/Ccl2	6
GO:0002027	regulation of heart rate	5/186	98/17099	0.00433554	0.0520747	0.0401433	Kcnd3/Ank2/Pik3r1/Slc8a1/Sema3a	5
GO:0060326	cell chemotaxis	9/186	288/17099	0.00435372	0.0520747	0.0401433	Ripor2/Il17rc/Cxcl16/Enpp2/Cxcl1/Il1b/Ccl7/Cxcl10/Ccl2	9
GO:0060688	regulation of morphogenesis of a branching structure	4/186	61/17099	0.0043647	0.0520747	0.0401433	Lgr4/Ntn4/Tacstd2/Il1b	4
GO:0034764	positive regulation of transmembrane transport	8/186	236/17099	0.00436554	0.0520747	0.0401433	Nos1/Gstm7/Stac2/Cracr2a/Ank2/Ifngr2/Cxcl10/Ccl2	8
GO:0006936	muscle contraction	9/186	289/17099	0.00445256	0.0529237	0.0407978	Kcnd3/Nos1/Ptger4/Stac2/Cd38/Mylk/Ank2/Prkg1/Slc8a1	9
GO:0006910	phagocytosis, recognition	3/186	31/17099	0.00455035	0.0537038	0.0413991	Cd36/Igkc/Igha	3
GO:0051497	negative regulation of stress fiber assembly	3/186	31/17099	0.00455035	0.0537038	0.0413991	Arap1/Pik3r1/Tacstd2	3
GO:0031098	stress-activated protein kinase signaling cascade	8/186	238/17099	0.00459081	0.0539906	0.0416202	Errfi1/Ptger4/Igfbp6/Egfr/Cracr2a/Ror2/Zfp36/Il1b	8
GO:0006949	syncytium formation	4/186	62/17099	0.00462673	0.054222	0.0417986	Ripor2/Ntn3/Ptgfrn/Cxcl10	4

## Sheet: Stroma <5mo
ID	Description	GeneRatio	BgRatio	pvalue	p.adjust	qvalue	geneID	Count	Feature
GO:0055086	nucleobase-containing small molecule metabolic process	28/313	463/17099	3.30334e-08	6.65071e-05	5.39399e-05	Rhoq/P2rx7/Xdh/Ier3/Nt5c3b/Atp5e/Atic/Dhodh/Shmt2/Adsl/Tpi1/Aprt/Rnaseh2b/Cad/Mccc2/Gcdh/Fasn/Myc/Dctpp1/Acaca/Nme2/Park7/Dnph1/Nme4/Gart/Nos1/Dctd/Gamt	28
GO:0009117	nucleotide metabolic process	26/313	406/17099	3.33944e-08	6.65071e-05	5.39399e-05	Rhoq/P2rx7/Xdh/Ier3/Nt5c3b/Atp5e/Atic/Dhodh/Adsl/Tpi1/Aprt/Rnaseh2b/Cad/Mccc2/Gcdh/Fasn/Myc/Dctpp1/Acaca/Nme2/Park7/Dnph1/Nme4/Gart/Nos1/Dctd	26
GO:0006753	nucleoside phosphate metabolic process	26/313	414/17099	4.93987e-08	6.65071e-05	5.39399e-05	Rhoq/P2rx7/Xdh/Ier3/Nt5c3b/Atp5e/Atic/Dhodh/Adsl/Tpi1/Aprt/Rnaseh2b/Cad/Mccc2/Gcdh/Fasn/Myc/Dctpp1/Acaca/Nme2/Park7/Dnph1/Nme4/Gart/Nos1/Dctd	26
GO:0042254	ribosome biogenesis	21/313	288/17099	8.38542e-08	8.46718e-05	6.86722e-05	Brix1/Nop16/Mybbp1a/Nop56/Nat10/Gtf3a/Rsl1d1/Dis3/Ddx56/Ppan/Nhp2/Wdr46/Exosc5/Gar1/Mdn1/Noc2l/Ftsj3/Ipo4/Fbl/C1qbp/Nop10	21
GO:0009123	nucleoside monophosphate metabolic process	10/313	64/17099	2.31178e-07	0.000186746	0.000151458	Xdh/Atic/Dhodh/Adsl/Aprt/Cad/Nme2/Dnph1/Gart/Dctd	10
GO:1901605	alpha-amino acid metabolic process	15/313	162/17099	3.00541e-07	0.000202314	0.000164085	Dpep1/Ddah2/Shmt2/Asrgl1/Gclc/Cad/Fh1/Asns/Mri1/Park7/Gart/Nos1/Gamt/Mmut/Asl	15
GO:0071496	cellular response to external stimulus	18/313	250/17099	8.62093e-07	0.000483401	0.000392057	Foxo3/Rnase4/P2rx7/Map1lc3b/Cnn2/Bcl2/Jun/Cdkn1a/Mybbp1a/Ppan/Dctpp1/Dap/Asns/Atp1a1/Gas6/Nos1/Ripor2/Ptger4	18
GO:0009124	nucleoside monophosphate biosynthetic process	8/313	43/17099	9.57467e-07	0.000483401	0.000392057	Atic/Dhodh/Adsl/Aprt/Cad/Nme2/Gart/Dctd	8
GO:0019693	ribose phosphate metabolic process	21/313	341/17099	1.36603e-06	0.000613045	0.000497204	Rhoq/P2rx7/Xdh/Ier3/Tkt/Atp5e/Atic/Dhodh/Adsl/Tpi1/Aprt/Rnaseh2b/Cad/Mccc2/Gcdh/Fasn/Myc/Acaca/Nme2/Nme4/Gart	21
GO:0006520	cellular amino acid metabolic process	17/313	238/17099	1.94375e-06	0.00078508	0.000636731	Dpep1/Ddah2/Shmt2/Asrgl1/Gclc/Cad/Mccc2/Fh1/Asns/Mri1/Park7/Gart/Nos1/Bckdhb/Gamt/Mmut/Asl	17
GO:0072521	purine-containing compound metabolic process	21/313	356/17099	2.70529e-06	0.000993332	0.000805632	Rhoq/P2rx7/Xdh/Ier3/Atp5e/Atic/Shmt2/Adsl/Tpi1/Aprt/Mccc2/Gcdh/Fasn/Myc/Acaca/Nme2/Dnph1/Nme4/Gart/Nos1/Gamt	21
GO:0009259	ribonucleotide metabolic process	20/313	330/17099	3.12179e-06	0.00105074	0.000852193	Rhoq/P2rx7/Xdh/Ier3/Atp5e/Atic/Dhodh/Adsl/Tpi1/Aprt/Rnaseh2b/Cad/Mccc2/Gcdh/Fasn/Myc/Acaca/Nme2/Nme4/Gart	20
GO:0046112	nucleobase biosynthetic process	5/313	14/17099	3.48019e-06	0.00108127	0.000876952	Dhodh/Shmt2/Aprt/Cad/Gart	5
GO:0042273	ribosomal large subunit biogenesis	9/313	69/17099	4.44628e-06	0.00128275	0.00104036	Brix1/Nop16/Gtf3a/Rsl1d1/Ppan/Nhp2/Mdn1/Noc2l/Ftsj3	9
GO:0022613	ribonucleoprotein complex biogenesis	22/313	400/17099	4.85845e-06	0.00130822	0.00106102	Brix1/Nop16/Mybbp1a/Nop56/Nat10/Snrpd2/Gtf3a/Rsl1d1/Dis3/Ddx56/Ppan/Nhp2/Wdr46/Exosc5/Gar1/Mdn1/Noc2l/Ftsj3/Ipo4/Fbl/C1qbp/Nop10	22
GO:0033002	muscle cell proliferation	16/313	234/17099	6.82153e-06	0.00168261	0.00136467	Ccn3/Tlr4/Pdgfrb/Ang/Igf1r/Fgfr1/Kcnk2/Jun/Prkg1/Cdkn1a/Irak1/Akr1b3/Gli1/Pdcd4/Il15/Myc	16
GO:0007346	regulation of mitotic cell cycle	23/313	441/17099	7.08206e-06	0.00168261	0.00136467	Prap1/Ccl2/Btg1/Pdgfrb/Timp2/Igf1r/Fgfr1/Bcl2/Ier3/Zfp36l1/Ttc28/Cdkn1a/Btg2/Sox4/Pebp1/Zmpste24/Smoc2/Rnaseh2b/Apex1/Myc/Anp32b/Asns/Ptch1	23
GO:0009064	glutamine family amino acid metabolic process	8/313	57/17099	8.73539e-06	0.00196013	0.00158974	Ddah2/Asrgl1/Gclc/Cad/Fh1/Asns/Nos1/Asl	8
GO:0009112	nucleobase metabolic process	6/313	30/17099	1.47004e-05	0.00310976	0.00252214	Xdh/Dhodh/Shmt2/Aprt/Cad/Gart	6
GO:0006163	purine nucleotide metabolic process	19/313	337/17099	1.53987e-05	0.00310976	0.00252214	Rhoq/P2rx7/Xdh/Ier3/Atp5e/Atic/Adsl/Tpi1/Aprt/Mccc2/Gcdh/Fasn/Myc/Acaca/Nme2/Dnph1/Nme4/Gart/Nos1	19
GO:0000154	rRNA modification	6/313	31/17099	1.79498e-05	0.00345235	0.00279999	Nat10/Nhp2/Gar1/Ftsj3/Fbl/Nop10	6
GO:0048659	smooth muscle cell proliferation	13/313	174/17099	1.96565e-05	0.00360876	0.00292685	Ccn3/Tlr4/Pdgfrb/Ang/Igf1r/Jun/Prkg1/Cdkn1a/Irak1/Akr1b3/Pdcd4/Il15/Myc	13
GO:0009156	ribonucleoside monophosphate biosynthetic process	6/313	33/17099	2.61825e-05	0.00459787	0.00372905	Atic/Dhodh/Adsl/Aprt/Cad/Gart	6
GO:2000377	regulation of reactive oxygen species metabolic process	12/313	155/17099	2.88213e-05	0.00485038	0.00393385	Lcn2/Foxo3/Tlr4/Pdgfrb/Xdh/Bcl2/Ier3/Cdkn1a/Eif5a/Hspd1/Park7/Ptger4	12
GO:0006364	rRNA processing	14/313	211/17099	3.57753e-05	0.00549352	0.00445546	Brix1/Nat10/Rsl1d1/Dis3/Ddx56/Ppan/Nhp2/Wdr46/Exosc5/Gar1/Mdn1/Ftsj3/Fbl/Nop10	14
GO:0001655	urogenital system development	19/313	359/17099	3.6796e-05	0.00549352	0.00445546	Hdac5/Pdgfrb/Igf1r/Myo1e/Arid5b/Tns2/Fgfr1/Bcl2/Plxnd1/Spry1/Ctnnd1/Sox4/Calb1/Nid1/Akr1b3/Wdr77/Zmpste24/Myc/Ptch1	19
GO:0048732	gland development	21/313	423/17099	3.68581e-05	0.00549352	0.00445546	Pdgfrb/Igf1r/Arid5b/Fgfr1/Xdh/Bcl2/Plxnd1/Jun/Irs2/Ctnnd1/Ddr1/Ntn1/Tfcp2l1/Wdr77/Zmpste24/Aprt/Gli1/Tgm2/Fasn/Ptch1/Asl	21
GO:0051271	negative regulation of cellular component movement	17/313	299/17099	3.89111e-05	0.00549352	0.00445546	Ccl2/Ccn3/Foxo3/Hdac5/Cnn2/Bcl2/Prkg1/Dpep1/Clic4/Mitf/Cd200/Fuz/Apex1/Pfn2/Nos1/Ripor2/Ptger4	17
GO:0046390	ribose phosphate biosynthetic process	12/313	160/17099	3.94434e-05	0.00549352	0.00445546	Tkt/Atp5e/Atic/Dhodh/Adsl/Aprt/Cad/Gcdh/Myc/Nme2/Nme4/Gart	12
GO:0009161	ribonucleoside monophosphate metabolic process	7/313	52/17099	4.25099e-05	0.00572325	0.00464178	Xdh/Atic/Dhodh/Adsl/Aprt/Cad/Gart	7
GO:0006220	pyrimidine nucleotide metabolic process	6/313	36/17099	4.39677e-05	0.00572857	0.00464609	Dhodh/Cad/Dctpp1/Nme2/Nme4/Dctd	6
GO:0035264	multicellular organism growth	13/313	189/17099	4.68123e-05	0.00590859	0.0047921	Arid5b/Tns2/Sh3pxd2b/Bcl2/Apba1/Clic4/Zfp36l1/Zmpste24/Kat2a/Heg1/Pkdcc/Gamt/Ptch1	13
GO:0009611	response to wounding	21/313	437/17099	5.89216e-05	0.006809	0.00552237	C3/Ccl2/Tlr4/Igf1r/Pros1/Cnn2/Myh9/Bcl2/Zfp36/Jun/Abi3bp/Prkg1/Ddr1/Zfp36l1/Cdkn1a/Smoc2/Gli1/Ptprs/Gas6/Wfdc1/Ptger4	21
GO:0030336	negative regulation of cell migration	16/313	279/17099	5.92306e-05	0.006809	0.00552237	Ccl2/Ccn3/Foxo3/Hdac5/Cnn2/Bcl2/Prkg1/Dpep1/Clic4/Mitf/Cd200/Fuz/Apex1/Pfn2/Ripor2/Ptger4	16
GO:0016072	rRNA metabolic process	14/313	221/17099	5.92911e-05	0.006809	0.00552237	Brix1/Nat10/Rsl1d1/Dis3/Ddx56/Ppan/Nhp2/Wdr46/Exosc5/Gar1/Mdn1/Ftsj3/Fbl/Nop10	14
GO:0046580	negative regulation of Ras protein signal transduction	7/313	55/17099	6.15265e-05	0.006809	0.00552237	Kctd10/Timp2/Rasa4/Bcl6/Spry1/Heg1/Ripor2	7
GO:0046040	IMP metabolic process	5/313	24/17099	6.3565e-05	0.006809	0.00552237	Xdh/Atic/Adsl/Aprt/Gart	5
GO:2000379	positive regulation of reactive oxygen species metabolic process	8/313	75/17099	6.70674e-05	0.006809	0.00552237	Lcn2/Foxo3/Tlr4/Pdgfrb/Xdh/Cdkn1a/Eif5a/Park7	8
GO:0048660	regulation of smooth muscle cell proliferation	12/313	169/17099	6.72558e-05	0.006809	0.00552237	Tlr4/Pdgfrb/Ang/Igf1r/Jun/Prkg1/Cdkn1a/Irak1/Akr1b3/Pdcd4/Il15/Myc	12
GO:0009150	purine ribonucleotide metabolic process	17/313	313/17099	6.87277e-05	0.006809	0.00552237	Rhoq/P2rx7/Xdh/Ier3/Atp5e/Atic/Adsl/Tpi1/Aprt/Mccc2/Gcdh/Fasn/Myc/Acaca/Nme2/Nme4/Gart	17
GO:1901298	regulation of hydrogen peroxide-mediated programmed cell death	4/313	13/17099	6.91184e-05	0.006809	0.00552237	Foxo3/Pawr/Park7/Trap1	4
GO:0072593	reactive oxygen species metabolic process	14/313	226/17099	7.54513e-05	0.00718504	0.00582735	Lcn2/Foxo3/Tlr4/Pdgfrb/P2rx7/Xdh/Sh3pxd2b/Bcl2/Ier3/Cdkn1a/Eif5a/Hspd1/Park7/Ptger4	14
GO:0006221	pyrimidine nucleotide biosynthetic process	5/313	25/17099	7.82723e-05	0.00718504	0.00582735	Dhodh/Cad/Nme2/Nme4/Dctd	5
GO:0046037	GMP metabolic process	5/313	25/17099	7.82723e-05	0.00718504	0.00582735	Xdh/Atic/Adsl/Aprt/Gart	5
GO:0072001	renal system development	17/313	318/17099	8.34696e-05	0.00722558	0.00586023	Hdac5/Pdgfrb/Myo1e/Arid5b/Tns2/Fgfr1/Bcl2/Plxnd1/Spry1/Ctnnd1/Sox4/Calb1/Nid1/Akr1b3/Zmpste24/Myc/Ptch1	17
GO:0031032	actomyosin structure organization	13/313	200/17099	8.36052e-05	0.00722558	0.00586023	Zyx/Csrp1/Pdgfrb/Pgm5/Itgb5/Cnn2/Sh3pxd2b/Myh9/Epb41l2/Pdlim4/Pfn2/Arap1/Ptger4	13
GO:0014909	smooth muscle cell migration	9/313	99/17099	8.40807e-05	0.00722558	0.00586023	Ccn3/Tlr4/Pdgfrb/Bcl2/Prkg1/Ddr1/Apex1/Myc/Ptger4	9
GO:0009165	nucleotide biosynthetic process	13/313	201/17099	8.79429e-05	0.00740003	0.00600172	Atp5e/Atic/Dhodh/Adsl/Aprt/Cad/Gcdh/Myc/Nme2/Nme4/Gart/Nos1/Dctd	13
GO:2000146	negative regulation of cell motility	16/313	290/17099	9.33734e-05	0.00756044	0.00613182	Ccl2/Ccn3/Foxo3/Hdac5/Cnn2/Bcl2/Prkg1/Dpep1/Clic4/Mitf/Cd200/Fuz/Apex1/Pfn2/Ripor2/Ptger4	16
GO:0040013	negative regulation of locomotion	17/313	321/17099	9.3593e-05	0.00756044	0.00613182	Ccl2/Ccn3/Foxo3/Hdac5/Cnn2/Bcl2/Prkg1/Dpep1/Clic4/Mitf/Arrdc3/Cd200/Fuz/Apex1/Pfn2/Ripor2/Ptger4	17
GO:1901293	nucleoside phosphate biosynthetic process	13/313	205/17099	0.000107301	0.00838747	0.00680257	Atp5e/Atic/Dhodh/Adsl/Aprt/Cad/Gcdh/Myc/Nme2/Nme4/Gart/Nos1/Dctd	13
GO:0009126	purine nucleoside monophosphate metabolic process	6/313	42/17099	0.000107984	0.00838747	0.00680257	Xdh/Atic/Adsl/Aprt/Dnph1/Gart	6
GO:0034470	ncRNA processing	18/313	358/17099	0.000113076	0.00847582	0.00687423	Brix1/Nat10/Rsl1d1/Dis3/Ddx56/Qtrt2/Ppan/Nhp2/Nsun2/Wdr46/Exosc5/Gar1/Mdn1/Ftsj3/Elp2/Fbl/Pus7/Nop10	18
GO:0009260	ribonucleotide biosynthetic process	11/313	152/17099	0.000113738	0.00847582	0.00687423	Atp5e/Atic/Dhodh/Adsl/Aprt/Cad/Gcdh/Myc/Nme2/Nme4/Gart	11
GO:0072528	pyrimidine-containing compound biosynthetic process	5/313	27/17099	0.000115417	0.00847582	0.00687423	Dhodh/Cad/Nme2/Nme4/Dctd	5
GO:0006167	AMP biosynthetic process	4/313	15/17099	0.000128185	0.00870828	0.00706276	Atic/Adsl/Aprt/Gart	4
GO:0006188	IMP biosynthetic process	4/313	15/17099	0.000128185	0.00870828	0.00706276	Atic/Adsl/Aprt/Gart	4
GO:0009130	pyrimidine nucleoside monophosphate biosynthetic process	4/313	15/17099	0.000128185	0.00870828	0.00706276	Dhodh/Cad/Nme2/Dctd	4
GO:0010421	hydrogen peroxide-mediated programmed cell death	4/313	15/17099	0.000128185	0.00870828	0.00706276	Foxo3/Pawr/Park7/Trap1	4
GO:0048638	regulation of developmental growth	18/313	362/17099	0.000129949	0.00870828	0.00706276	C3/Igf1r/Fgfr1/Sh3pxd2b/Bcl2/Kcnk2/Cdkn1a/Dpysl2/Ntn1/Map2/Zmpste24/Gli1/Ptprs/Ybx3/Cpne5/Gamt/Ptger4/Ptch1	18
GO:0003158	endothelium development	10/313	129/17099	0.000131712	0.00870828	0.00706276	Lcn2/Btg1/Cxcl10/Xdh/Slc40a1/Clic4/Col15a1/Ptprs/Fasn/Heg1	10
GO:0051058	negative regulation of small GTPase mediated signal transduction	7/313	62/17099	0.000133675	0.00870828	0.00706276	Kctd10/Timp2/Rasa4/Bcl6/Spry1/Heg1/Ripor2	7
GO:0001822	kidney development	16/313	303/17099	0.000155006	0.00993764	0.00805982	Pdgfrb/Myo1e/Arid5b/Tns2/Fgfr1/Bcl2/Plxnd1/Spry1/Ctnnd1/Sox4/Calb1/Nid1/Akr1b3/Zmpste24/Myc/Ptch1	16
GO:0097468	programmed cell death in response to reactive oxygen species	4/313	16/17099	0.000168458	0.0106313	0.00862237	Foxo3/Pawr/Park7/Trap1	4
GO:0070301	cellular response to hydrogen peroxide	8/313	86/17099	0.000177295	0.010888	0.00883057	Lcn2/Foxo3/Pdgfrb/Pawr/Akr1b3/Apex1/Park7/Trap1	8
GO:0009612	response to mechanical stimulus	10/313	134/17099	0.000180256	0.010888	0.00883057	Tlr4/P2rx7/Pawr/Cnn2/Jun/Myc/Atp1a1/Nos1/Ripor2/Ptger4	10
GO:0031668	cellular response to extracellular stimulus	13/313	216/17099	0.000180612	0.010888	0.00883057	Foxo3/Rnase4/P2rx7/Map1lc3b/Bcl2/Jun/Cdkn1a/Mybbp1a/Ppan/Dctpp1/Dap/Asns/Gas6	13
GO:0046033	AMP metabolic process	5/313	30/17099	0.000194779	0.0115693	0.00938314	Xdh/Atic/Adsl/Aprt/Gart	5
GO:0072522	purine-containing compound biosynthetic process	11/313	162/17099	0.000199705	0.01169	0.00948103	Atp5e/Atic/Shmt2/Adsl/Aprt/Gcdh/Myc/Nme2/Nme4/Gart/Nos1	11
GO:0010035	response to inorganic substance	20/313	443/17099	0.000203574	0.0117462	0.00952666	Lcn2/Foxo3/Pdgfrb/P2rx7/Rasa4/Pawr/Xdh/Slc40a1/Bcl2/Junb/Jun/Clic4/Akr1b3/Abcb6/Apex1/Park7/Gart/Cpne5/Trap1/Ptch1	20
GO:0006177	GMP biosynthetic process	4/313	17/17099	0.000217127	0.0121802	0.00987865	Atic/Adsl/Aprt/Gart	4
GO:0009147	pyrimidine nucleoside triphosphate metabolic process	4/313	17/17099	0.000217127	0.0121802	0.00987865	Cad/Dctpp1/Nme2/Nme4	4
GO:0014812	muscle cell migration	9/313	113/17099	0.00023202	0.0128374	0.0104116	Ccn3/Tlr4/Pdgfrb/Bcl2/Prkg1/Ddr1/Apex1/Myc/Ptger4	9
GO:1902806	regulation of cell cycle G1/S phase transition	10/313	140/17099	0.00025758	0.0134709	0.0109254	Prap1/Ccl2/Bcl2/Tcim/Cdkn1a/Sox4/Gli1/Apex1/Eef1aknmt/Anp32b	10
GO:0035272	exocrine system development	6/313	49/17099	0.000258558	0.0134709	0.0109254	Igf1r/Fgfr1/Plxnd1/Ctnnd1/Tfcp2l1/Tgm2	6
GO:0072527	pyrimidine-containing compound metabolic process	6/313	49/17099	0.000258558	0.0134709	0.0109254	Dhodh/Cad/Dctpp1/Nme2/Nme4/Dctd	6
GO:0007568	aging	12/313	195/17099	0.000259479	0.0134709	0.0109254	Foxo3/Arhgef12/Pawr/Bcl6/Bcl2/Cdkn1a/Tfcp2l1/Zmpste24/Rsl1d1/Pdcd4/Apex1/Dnaja3	12
GO:0071897	DNA biosynthetic process	11/313	167/17099	0.000260146	0.0134709	0.0109254	Pdgfrb/Kcnk2/Cdkn1a/Cct6a/Nat10/Smoc2/Nhp2/Myc/Gar1/Pold2/Nop10	11
GO:0001522	pseudouridine synthesis	4/313	18/17099	0.000275157	0.0137205	0.0111279	Nhp2/Gar1/Pus7/Nop10	4
GO:0006525	arginine metabolic process	4/313	18/17099	0.000275157	0.0137205	0.0111279	Ddah2/Fh1/Nos1/Asl	4
GO:0009220	pyrimidine ribonucleotide biosynthetic process	4/313	18/17099	0.000275157	0.0137205	0.0111279	Dhodh/Cad/Nme2/Nme4	4
GO:0042542	response to hydrogen peroxide	9/313	116/17099	0.000282478	0.0139138	0.0112846	Lcn2/Foxo3/Pdgfrb/Pawr/Bcl2/Akr1b3/Apex1/Park7/Trap1	9
GO:0009451	RNA modification	10/313	142/17099	0.000288843	0.0140559	0.0113999	Nat10/Qtrt2/Nhp2/Nsun2/Gar1/Ftsj3/Elp2/Fbl/Pus7/Nop10	10
GO:0008544	epidermis development	15/313	289/17099	0.000297979	0.0143278	0.0116204	Trps1/Klf7/Igf1r/Fgfr1/Bcl2/Zfp36/Clic4/Zfp36l1/Fuz/Zmpste24/Gli1/Nsun2/Ripor2/Ptch1/Ptch2	15
GO:1901607	alpha-amino acid biosynthetic process	6/313	51/17099	0.000322948	0.0153457	0.012446	Shmt2/Cad/Asns/Mri1/Park7/Asl	6
GO:0042594	response to starvation	11/313	172/17099	0.000335358	0.0156481	0.0126912	Foxo3/Rnase4/Map1lc3b/Bcl2/Zfp36/Jun/Cdkn1a/Mybbp1a/Dap/Asns/Gas6	11
GO:0006144	purine nucleobase metabolic process	4/313	19/17099	0.000343533	0.0156481	0.0126912	Xdh/Shmt2/Aprt/Gart	4
GO:0051349	positive regulation of lyase activity	4/313	19/17099	0.000343533	0.0156481	0.0126912	Timp2/Cacna1d/Park7/Nos1	4
GO:0006790	sulfur compound metabolic process	15/313	293/17099	0.000344808	0.0156481	0.0126912	Xdh/Dpep1/Gstm5/Gclc/Amd1/Gcdh/Fasn/Acaca/Mri1/Gstm2/Gstm7/Park7/Sult1d1/Gamt/Mmut	15
GO:0050727	regulation of inflammatory response	16/313	328/17099	0.000377518	0.0169167	0.0137201	C3/Ccn3/Tlr4/Bcl6/Fgfr1/Zfp36/Nfkbiz/Ier3/Il17rb/Cd200/Hspd1/Pdcd4/Park7/Fndc4/Wfdc1/Ptger4	16
GO:0022612	gland morphogenesis	10/313	147/17099	0.000381138	0.0169167	0.0137201	Igf1r/Fgfr1/Bcl2/Plxnd1/Ctnnd1/Ddr1/Ntn1/Gli1/Tgm2/Ptch1	10
GO:0071260	cellular response to mechanical stimulus	5/313	35/17099	0.000411727	0.0180757	0.0146601	Cnn2/Atp1a1/Nos1/Ripor2/Ptger4	5
GO:0009129	pyrimidine nucleoside monophosphate metabolic process	4/313	20/17099	0.00042326	0.0181867	0.0147501	Dhodh/Cad/Nme2/Dctd	4
GO:1903209	positive regulation of oxidative stress-induced cell death	4/313	20/17099	0.00042326	0.0181867	0.0147501	Foxo3/Tlr4/Pawr/Park7	4
GO:0032103	positive regulation of response to external stimulus	18/313	400/17099	0.00043734	0.0185939	0.0150804	C3/Ccl2/Tlr4/Cxcl10/Pdgfrb/Igf1r/Ccl7/Fgfr1/Nfkbiz/Il17rb/Smoc2/Hspd1/Pdcd4/Park7/Gas6/C1qbp/Ripor2/Ptger4	18
GO:0006575	cellular modified amino acid metabolic process	11/313	178/17099	0.000449	0.0188907	0.0153211	Dpep1/Atic/Gstm5/Shmt2/Gclc/Gstm2/Gstm7/Park7/Gart/Gamt/Asl	11
GO:0007569	cell aging	8/313	99/17099	0.000466114	0.0194086	0.0157411	Pawr/Bcl6/Bcl2/Cdkn1a/Zmpste24/Rsl1d1/Pdcd4/Dnaja3	8
GO:0009267	cellular response to starvation	10/313	152/17099	0.000496788	0.0204748	0.0166058	Foxo3/Rnase4/Map1lc3b/Bcl2/Jun/Cdkn1a/Mybbp1a/Dap/Asns/Gas6	10
GO:0034755	iron ion transmembrane transport	4/313	21/17099	0.00051536	0.020815	0.0168818	Lcn2/Slc40a1/Abcb6/Nos1	4
GO:0071676	negative regulation of mononuclear cell migration	4/313	21/17099	0.00051536	0.020815	0.0168818	Ccl2/Ccn3/Cd200/Ripor2	4
GO:0050729	positive regulation of inflammatory response	9/313	126/17099	0.000520504	0.020815	0.0168818	C3/Tlr4/Fgfr1/Nfkbiz/Il17rb/Hspd1/Pdcd4/Park7/Ptger4	9
GO:0048145	regulation of fibroblast proliferation	8/313	101/17099	0.000533188	0.0211132	0.0171237	Pdgfrb/Pawr/Jun/Cdkn1a/Zmpste24/Rnaseh2b/Myc/Gas6	8
GO:0006826	iron ion transport	6/313	56/17099	0.000539363	0.0211504	0.0171538	Lcn2/Myo1b/Slc40a1/Ltf/Abcb6/Nos1	6
GO:0008652	cellular amino acid biosynthetic process	6/313	57/17099	0.000593677	0.0226819	0.0183959	Shmt2/Cad/Asns/Mri1/Park7/Asl	6
GO:0007431	salivary gland development	5/313	38/17099	0.000608711	0.0226819	0.0183959	Fgfr1/Plxnd1/Ctnnd1/Tfcp2l1/Tgm2	5
GO:0042398	cellular modified amino acid biosynthetic process	5/313	38/17099	0.000608711	0.0226819	0.0183959	Atic/Gclc/Park7/Gart/Gamt	5
GO:0099515	actin filament-based transport	4/313	22/17099	0.000620866	0.0226819	0.0183959	Fnbp1l/Sun2/Myo1e/Myo1b	4
GO:1903428	positive regulation of reactive oxygen species biosynthetic process	4/313	22/17099	0.000620866	0.0226819	0.0183959	Lcn2/Foxo3/Tlr4/Park7	4
GO:0010608	posttranscriptional regulation of gene expression	20/313	484/17099	0.000631711	0.0226819	0.0183959	Foxo3/Ang/Zfp36/Zfp36l1/Btg2/Sox4/Larp6/Eif5a/Shmt2/Nat10/Ncbp2/Zmpste24/Cnbp/Apex1/Nsun2/Exosc5/Pus7/C1qbp/Trap1/Pabpc4	20
GO:0006164	purine nucleotide biosynthetic process	10/313	157/17099	0.000640157	0.0226819	0.0183959	Atp5e/Atic/Adsl/Aprt/Gcdh/Myc/Nme2/Nme4/Gart/Nos1	10
GO:0048144	fibroblast proliferation	8/313	104/17099	0.000648257	0.0226819	0.0183959	Pdgfrb/Pawr/Jun/Cdkn1a/Zmpste24/Rnaseh2b/Myc/Gas6	8
GO:0050764	regulation of phagocytosis	8/313	104/17099	0.000648257	0.0226819	0.0183959	C3/Ccl2/Pros1/Cnn2/Mex3b/Tgm2/Il15/Gas6	8
GO:0034614	cellular response to reactive oxygen species	9/313	130/17099	0.000653144	0.0226819	0.0183959	Lcn2/Foxo3/Pdgfrb/Pawr/Jun/Akr1b3/Apex1/Park7/Trap1	9
GO:0009209	pyrimidine ribonucleoside triphosphate biosynthetic process	3/313	10/17099	0.000662655	0.0226819	0.0183959	Cad/Nme2/Nme4	3
GO:0031118	rRNA pseudouridine synthesis	3/313	10/17099	0.000662655	0.0226819	0.0183959	Nhp2/Gar1/Nop10	3
GO:0046051	UTP metabolic process	3/313	10/17099	0.000662655	0.0226819	0.0183959	Cad/Nme2/Nme4	3
GO:2000391	positive regulation of neutrophil extravasation	3/313	10/17099	0.000662655	0.0226819	0.0183959	Pawr/Ripor2/Ptger4	3
GO:2000489	regulation of hepatic stellate cell activation	3/313	10/17099	0.000662655	0.0226819	0.0183959	Pdgfrb/Fgfr1/Gclc	3
GO:0009991	response to extracellular stimulus	16/313	346/17099	0.000674192	0.0228829	0.0185589	Foxo3/Rnase4/P2rx7/Map1lc3b/Bcl2/Zfp36/Jun/Cdkn1a/Mybbp1a/Adsl/Ppan/Dctpp1/Dap/Asns/Gas6/Bckdhb	16
GO:0009167	purine ribonucleoside monophosphate metabolic process	5/313	39/17099	0.000687885	0.0231531	0.018778	Xdh/Atic/Adsl/Aprt/Gart	5
GO:0002693	positive regulation of cellular extravasation	4/313	23/17099	0.00074082	0.024526	0.0198916	Ccl2/Pawr/Ripor2/Ptger4	4
GO:0009168	purine ribonucleoside monophosphate biosynthetic process	4/313	23/17099	0.00074082	0.024526	0.0198916	Atic/Adsl/Aprt/Gart	4
GO:0045786	negative regulation of cell cycle	16/313	351/17099	0.000785565	0.0257959	0.0209215	Camk2n1/Prap1/Ccl2/Btg1/Timp2/Bcl2/Ier3/Zfp36l1/Cdkn1a/Btg2/Sox4/Rnaseh2b/Eef1aknmt/Nsun2/Kat2a/Naa10	16
GO:0009394	2'-deoxyribonucleotide metabolic process	5/313	41/17099	0.000869032	0.0276505	0.0224256	Xdh/Dctpp1/Nme2/Dnph1/Dctd	5
GO:0019692	deoxyribose phosphate metabolic process	5/313	41/17099	0.000869032	0.0276505	0.0224256	Xdh/Dctpp1/Nme2/Dnph1/Dctd	5
GO:0001656	metanephros development	7/313	84/17099	0.000874389	0.0276505	0.0224256	Pdgfrb/Bcl2/Spry1/Calb1/Akr1b3/Myc/Ptch1	7
GO:0018195	peptidyl-arginine modification	4/313	24/17099	0.000876271	0.0276505	0.0224256	Krtcap2/Carm1/Prmt1/Park7	4
GO:1903319	positive regulation of protein maturation	4/313	24/17099	0.000876271	0.0276505	0.0224256	Myh9/Ctnnd1/Sox4/Fuz	4
GO:0051017	actin filament bundle assembly	10/313	164/17099	0.000896813	0.0279261	0.0226492	Zyx/Lima1/Myo1b/Itgb5/Pawr/Sh3pxd2b/Pdlim4/Pfn2/Arap1/Ptger4	10
GO:2000389	regulation of neutrophil extravasation	3/313	11/17099	0.000898836	0.0279261	0.0226492	Pawr/Ripor2/Ptger4	3
GO:1990748	cellular detoxification	5/313	42/17099	0.000971876	0.0299649	0.0243028	Gstm5/Akr1b8/Abcb6/Gstm7/Park7	5
GO:0061572	actin filament bundle organization	10/313	166/17099	0.000983951	0.0301074	0.0244183	Zyx/Lima1/Myo1b/Itgb5/Pawr/Sh3pxd2b/Pdlim4/Pfn2/Arap1/Ptger4	10
GO:1904035	regulation of epithelial cell apoptotic process	7/313	86/17099	0.00100562	0.0305381	0.0247677	Ccl2/Foxo3/Igf1r/Zfp36/Zfp36l1/Pdcd4/Gas6	7
GO:0009127	purine nucleoside monophosphate biosynthetic process	4/313	25/17099	0.00102827	0.0305381	0.0247677	Atic/Adsl/Aprt/Gart	4
GO:0009218	pyrimidine ribonucleotide metabolic process	4/313	25/17099	0.00102827	0.0305381	0.0247677	Dhodh/Cad/Nme2/Nme4	4
GO:0035024	negative regulation of Rho protein signal transduction	4/313	25/17099	0.00102827	0.0305381	0.0247677	Kctd10/Bcl6/Heg1/Ripor2	4
GO:0007520	myoblast fusion	5/313	43/17099	0.00108349	0.0315811	0.0256136	Cxcl10/Adamts5/Tanc1/Myh9/Ripor2	5
GO:0030890	positive regulation of B cell proliferation	5/313	43/17099	0.00108349	0.0315811	0.0256136	Tlr4/Bcl6/Bcl2/Irs2/Cdkn1a	5
GO:0006417	regulation of translation	16/313	362/17099	0.00108685	0.0315811	0.0256136	Foxo3/Ang/Zfp36/Zfp36l1/Btg2/Sox4/Larp6/Eif5a/Shmt2/Nat10/Ncbp2/Cnbp/Exosc5/Pus7/C1qbp/Trap1	16
GO:0048146	positive regulation of fibroblast proliferation	6/313	64/17099	0.00110233	0.0316855	0.0256982	Pdgfrb/Jun/Cdkn1a/Rnaseh2b/Myc/Gas6	6
GO:0009152	purine ribonucleotide biosynthetic process	9/313	140/17099	0.00110869	0.0316855	0.0256982	Atp5e/Atic/Adsl/Aprt/Gcdh/Myc/Nme2/Nme4/Gart	9
GO:0051090	regulation of DNA-binding transcription factor activity	17/313	398/17099	0.00111397	0.0316855	0.0256982	Arhgef2/Tlr4/Hdac5/Igf1r/Arid5b/Bhlhe40/Ltf/Cd200/Irak1/Carm1/Cacna1d/Fzd2/Dap/Park7/Dnaja3/Gas6/Ptch1	17
GO:0009408	response to heat	7/313	88/17099	0.00115187	0.0325342	0.0263865	Ccl2/Tcim/Eif2b3/Irak1/Gclc/Dnaja3/Nos1	7
GO:0009208	pyrimidine ribonucleoside triphosphate metabolic process	3/313	12/17099	0.00118226	0.032762	0.0265713	Cad/Nme2/Nme4	3
GO:0035733	hepatic stellate cell activation	3/313	12/17099	0.00118226	0.032762	0.0265713	Pdgfrb/Fgfr1/Gclc	3
GO:0060562	epithelial tube morphogenesis	16/313	365/17099	0.00118427	0.032762	0.0265713	Lcn2/Hdac5/Cxcl10/Zeb2/Bcl2/Plxnd1/Spry1/Ddr1/Clic4/Sox4/Ntn1/Fuz/Fzd2/Myc/Kat2a/Ptch1	16
GO:0042440	pigment metabolic process	6/313	65/17099	0.00119606	0.0328633	0.0266534	Zeb2/Bcl2/Shmt2/Abcb6/Aprt/Gart	6
GO:0002686	negative regulation of leukocyte migration	5/313	44/17099	0.00120434	0.032867	0.0266564	Ccl2/Ccn3/Cd200/Ripor2/Ptger4	5
GO:0014902	myotube differentiation	8/313	115/17099	0.00125257	0.0337276	0.0273544	Ccn3/Hdac5/Cxcl10/Adamts5/Tanc1/Myh9/Bcl2/Ripor2	8
GO:0071675	regulation of mononuclear cell migration	8/313	115/17099	0.00125257	0.0337276	0.0273544	Ccl2/Ccn3/Cxcl10/Ccl7/Cd200/Gas6/C1qbp/Ripor2	8
GO:0034660	ncRNA metabolic process	18/313	440/17099	0.00130713	0.0349634	0.0283567	Brix1/Nat10/Rsl1d1/Dis3/Ddx56/Qtrt2/Ppan/Nhp2/Nsun2/Wdr46/Exosc5/Gar1/Mdn1/Ftsj3/Elp2/Fbl/Pus7/Nop10	18
GO:0009791	post-embryonic development	8/313	116/17099	0.00132443	0.0350258	0.0284073	Myo1e/Arid5b/Bcl2/Selenop/Grcc10/Heg1/Mmut/Asl	8
GO:0044843	cell cycle G1/S phase transition	11/313	203/17099	0.0013268	0.0350258	0.0284073	Prap1/Ccl2/Bach1/Bcl2/Tcim/Cdkn1a/Sox4/Gli1/Apex1/Eef1aknmt/Anp32b	11
GO:2000756	regulation of peptidyl-lysine acetylation	6/313	67/17099	0.00140173	0.0364745	0.0295823	Sox4/Zmpste24/Kat2a/Noc2l/Park7/Nos1	6
GO:0014910	regulation of smooth muscle cell migration	7/313	91/17099	0.00140195	0.0364745	0.0295823	Tlr4/Pdgfrb/Bcl2/Prkg1/Apex1/Myc/Ptger4	7
GO:0050921	positive regulation of chemotaxis	9/313	145/17099	0.0014178	0.0364745	0.0295823	Ccl2/Cxcl10/Pdgfrb/Ccl7/Fgfr1/Smoc2/Gas6/C1qbp/Ripor2	9
GO:0097530	granulocyte migration	9/313	145/17099	0.0014178	0.0364745	0.0295823	Ccl2/Cxcl10/Ccl7/Pawr/Dpep1/Il17rc/C1qbp/Ripor2/Ptger4	9
GO:0009262	deoxyribonucleotide metabolic process	5/313	46/17099	0.00147554	0.0374541	0.0303768	Xdh/Dctpp1/Nme2/Dnph1/Dctd	5
GO:1903706	regulation of hemopoiesis	16/313	373/17099	0.00148085	0.0374541	0.0303768	Foxo3/Clec2d/Bcl6/Zfp36/Nfkbiz/Jun/Zfp36l1/Tcim/Mitf/Sox4/Prmt1/Il15/Myc/Kat2a/Nme2/Gas6	16
GO:0030888	regulation of B cell proliferation	6/313	68/17099	0.00151415	0.0374541	0.0303768	Tlr4/Pawr/Bcl6/Bcl2/Irs2/Cdkn1a	6
GO:0006977	DNA damage response, signal transduction by p53 class mediator resulting in cell cycle arrest	3/313	13/17099	0.00151621	0.0374541	0.0303768	Prap1/Cdkn1a/Sox4	3
GO:0009148	pyrimidine nucleoside triphosphate biosynthetic process	3/313	13/17099	0.00151621	0.0374541	0.0303768	Cad/Nme2/Nme4	3
GO:0052547	regulation of peptidase activity	16/313	374/17099	0.00152198	0.0374541	0.0303768	Timp2/Pawr/Xdh/Spink12/Antxr1/Ltf/Dpep1/Pebp1/Hspd1/Myc/Anp32b/Dap/Park7/Dnaja3/Gas6/Wfdc1	16
GO:0009410	response to xenobiotic stimulus	13/313	271/17099	0.00152382	0.0374541	0.0303768	Lcn2/P2rx7/Bcl2/Jun/Dpep1/Gstm5/Gclc/Myc/Gstm2/Gstm7/Atp1a1/Gas6/Nos1	13
GO:0000302	response to reactive oxygen species	10/313	176/17099	0.00153006	0.0374541	0.0303768	Lcn2/Foxo3/Pdgfrb/Pawr/Bcl2/Jun/Akr1b3/Apex1/Park7/Trap1	10
GO:1990266	neutrophil migration	8/313	119/17099	0.00155987	0.0379537	0.0307819	Ccl2/Cxcl10/Ccl7/Pawr/Dpep1/C1qbp/Ripor2/Ptger4	8
GO:0001570	vasculogenesis	7/313	93/17099	0.00159091	0.0383243	0.0310825	Pdgfrb/Myo1e/Fgfr1/Xdh/Junb/Zfp36l1/Heg1	7
GO:0009162	deoxyribonucleoside monophosphate metabolic process	4/313	28/17099	0.00159408	0.0383243	0.0310825	Xdh/Nme2/Dnph1/Dctd	4
GO:1903426	regulation of reactive oxygen species biosynthetic process	5/313	47/17099	0.00162683	0.0386016	0.0313075	Lcn2/Foxo3/Tlr4/Hspd1/Park7	5
GO:1902807	negative regulation of cell cycle G1/S phase transition	6/313	69/17099	0.00163332	0.0386016	0.0313075	Prap1/Ccl2/Bcl2/Cdkn1a/Sox4/Eef1aknmt	6
GO:0009266	response to temperature stimulus	9/313	148/17099	0.00163429	0.0386016	0.0313075	Ccl2/Tlr4/Pawr/Tcim/Eif2b3/Irak1/Gclc/Dnaja3/Nos1	9
GO:0030048	actin filament-based movement	8/313	120/17099	0.00164532	0.0386363	0.0313355	Fnbp1l/Sun2/Myo1e/Myo1b/Myh9/Cacna1d/Atp1a1/Nos1	8
GO:1901657	glycosyl compound metabolic process	6/313	70/17099	0.00175947	0.0410781	0.033316	Xdh/Atic/Akr1b8/Akr1b3/Aprt/Gamt	6
GO:0030856	regulation of epithelial cell differentiation	9/313	150/17099	0.00179279	0.0416153	0.0337517	Btg1/Klf7/Zeb2/Xdh/Zfp36/Spry1/Zfp36l1/Ptch1/Ptch2	9
GO:0000096	sulfur amino acid metabolic process	4/313	29/17099	0.00182277	0.0420695	0.03412	Dpep1/Gclc/Mri1/Mmut	4
GO:0097529	myeloid leukocyte migration	11/313	212/17099	0.00187308	0.0428208	0.0347294	Ccl2/Ccn3/Cxcl10/Ccl7/Pawr/Dpep1/Cd200/Il17rc/C1qbp/Ripor2/Ptger4	11
GO:0008360	regulation of cell shape	9/313	151/17099	0.00187652	0.0428208	0.0347294	Ccl2/Ccl7/Rhoq/Myh9/Plxnd1/Epb41l2/Fmnl2/Zmpste24/Arap1	9
GO:2000402	negative regulation of lymphocyte migration	3/313	14/17099	0.00190371	0.0431971	0.0350345	Ccl2/Cd200/Ripor2	3
GO:0097237	cellular response to toxic substance	5/313	49/17099	0.00196314	0.0442967	0.0359264	Gstm5/Akr1b8/Abcb6/Gstm7/Park7	5
GO:0042100	B cell proliferation	7/313	97/17099	0.00202791	0.0453844	0.0368086	Tlr4/Pawr/Bcl6/Bcl2/Irs2/Cdkn1a/Hspd1	7
GO:0006749	glutathione metabolic process	6/313	72/17099	0.00203381	0.0453844	0.0368086	Dpep1/Gstm5/Gclc/Gstm2/Gstm7/Park7	6
GO:0031669	cellular response to nutrient levels	10/313	185/17099	0.00221138	0.0490756	0.0398022	Foxo3/Rnase4/Map1lc3b/Bcl2/Jun/Cdkn1a/Mybbp1a/Dap/Asns/Gas6	10
GO:0042692	muscle cell differentiation	16/313	390/17099	0.00232266	0.0507059	0.0411245	C3/Ccn3/Hdac5/Cxcl10/Csrp1/Pdgfrb/Pgm5/Adamts5/Tanc1/Myh9/Bcl2/Eif5a/Zmpste24/Pdcd4/Kat2a/Ripor2	16
GO:0030224	monocyte differentiation	4/313	31/17099	0.00234648	0.0507059	0.0411245	Jun/Zfp36l1/Fasn/Myc	4
GO:0001886	endothelial cell morphogenesis	3/313	15/17099	0.00234759	0.0507059	0.0411245	Clic4/Col15a1/Heg1	3
GO:0038066	p38MAPK cascade	5/313	51/17099	0.00234761	0.0507059	0.0411245	Gadd45b/Xdh/Zfp36/Zfp36l1/Prmt1	5
GO:0045604	regulation of epidermal cell differentiation	5/313	51/17099	0.00234761	0.0507059	0.0411245	Klf7/Zfp36/Zfp36l1/Ptch1/Ptch2	5
GO:0001649	osteoblast differentiation	10/313	187/17099	0.00239174	0.0513842	0.0416746	Hdac5/Fgfr1/Sh3pxd2b/Junb/Trp53inp2/Ltf/Gli1/Smoc1/Ptger4/Ptch1	10
GO:2000116	regulation of cysteine-type endopeptidase activity	11/313	220/17099	0.00250102	0.0529597	0.0429524	Pawr/Xdh/Ltf/Dpep1/Hspd1/Myc/Anp32b/Dap/Park7/Dnaja3/Gas6	11
GO:0006919	activation of cysteine-type endopeptidase activity involved in apoptotic process	6/313	75/17099	0.00250441	0.0529597	0.0429524	Xdh/Hspd1/Myc/Anp32b/Dap/Dnaja3	6
GO:0050766	positive regulation of phagocytosis	6/313	75/17099	0.00250441	0.0529597	0.0429524	C3/Ccl2/Pros1/Mex3b/Il15/Gas6	6
GO:0007266	Rho protein signal transduction	8/313	129/17099	0.00259265	0.0545401	0.0442342	Kctd10/Arhgef2/Pdgfrb/Arhgef12/Bcl6/Ntn1/Heg1/Ripor2	8

## Sheet: Stroma >5mo
Supplementary Table 2. GO pathway analysis
ID	Description	GeneRatio	BgRatio	pvalue	p.adjust	qvalue	geneID	Count	Feature
GO:0030198	extracellular matrix organization	12/120	283/17099	7.20312e-07	0.000585686	0.000533086	Col6a6/Col1a1/Col1a2/Col16a1/Dpt/Sfrp2/Adamts15/Adamts10/Col18a1/Angptl7/Adamts5/Pdgfra	12
GO:0043062	extracellular structure organization	12/120	284/17099	7.47685e-07	0.000585686	0.000533086	Col6a6/Col1a1/Col1a2/Col16a1/Dpt/Sfrp2/Adamts15/Adamts10/Col18a1/Angptl7/Adamts5/Pdgfra	12
GO:0045229	external encapsulating structure organization	12/120	284/17099	7.47685e-07	0.000585686	0.000533086	Col6a6/Col1a1/Col1a2/Col16a1/Dpt/Sfrp2/Adamts15/Adamts10/Col18a1/Angptl7/Adamts5/Pdgfra	12
GO:0001501	skeletal system development	14/120	493/17099	9.33055e-06	0.0054817	0.00498939	Thra/Anxa6/Hoxc6/Mgp/Ror2/Col1a1/Col1a2/Npr3/Bgn/Setdb1/Efemp1/Sfrp2/Twist2/Pdgfra	14
GO:0045776	negative regulation of blood pressure	5/120	55/17099	4.11473e-05	0.0193393	0.0176024	Agtr2/Arhgap42/Pik3r1/Cd36/Bdkrb2	5
GO:0051216	cartilage development	8/120	193/17099	6.51225e-05	0.0255063	0.0232156	Thra/Anxa6/Mgp/Ror2/Col1a1/Bgn/Efemp1/Sfrp2	8
